# Supplementary material for: Structural and functional analysis of LIM domain-dependent recruitment of paxillin to αvβ3 integrin-positive focal adhesions
Source: Commun Biol. 2021 Mar 29;4:380. doi: 10.1038/s42003-021-01886-9 (PMC8007706; doi:10.1038/s42003-021-01886-9)
Supplement: Supplementary file 8 — Supplementary Dataset 1 [file 42003_2021_1886_MOESM8_ESM.xlsx]

## Sheet: Supplementary Table 1
Supplementary Dataset 1: Statistical analysis of protein fluorescence ratio in β3 integrin-adhesions
Ref. Figure Panel
Fig. 1d	mCherry_paxillin/β3_GFP in GFP+ adhesions (intact NIH-3T3 cells, double transfected)
	Adhesion type	replicates	outliers	min	max	25th percentile	75th percentile	median	mean
	β3WT	60	1	0.5281	1.992	0.7625	1.189	0.9133	0.9897
	β3VE	60	2	0.4411	1.7	0.6378	1.065	0.8172	0.8749
	β3VE/YA	60	1	0.3889	1.856	0.6861	1.123	0.8814	0.9351
	Kruskal-Wallis followed by Dunn's multiple comparisons test
	Prot A	Prot B	p-value
	β3WT	β3VE	0.1621
	β3WT	β3VE/YA	>0.99
	β3VE	β3VE/YA	0.9057
Fig. 1f	mCherry_paxillin/β3_GFP in GFP+ adhesions (intact pax-null cells, double transfected)
	Adhesion type	replicates	outliers	min	max	25th percentile	75th percentile	median	mean
	β3WT	60	1	0.343	1.829	0.7088	1.2	0.9794	0.9828
	β3VE	55	0	0.3279	1.801	0.6607	1.085	0.8703	0.9159
	β3VE/YA	60	0	0.3409	1.536	0.5765	1.056	0.7386	0.8062
	Kruskal-Wallis followed by Dunn's multiple comparisons test
	Prot A	Prot B	p-value
	β3WT	β3VE	0.523224
	β3WT	β3VE/YA	0.00443242
	β3VE	β3VE/YA	0.2359
Fig. 1g	α-paxillin/β3_GFP in GFP+ adhesions (intact NIH-3T3 cells, only integrins transfected)
	Adhesion type	replicates	outliers	min	max	25th percentile	75th percentile	median	mean
	β3WT	60	3	0.5726	1.518	0.8103	1.035	0.9199	0.9618
	β3VE	60	1	0.3204	1.001	0.4728	0.6621	0.5544	0.5771
	β3VE/YA	60	2	0.168	0.8447	0.3001	0.509	0.3896	0.4304
	Kruskal-Wallis followed by Dunn's multiple comparisons test
	Prot A	Prot B	p-value
	β3WT	β3VE	1.9448e-11
	β3WT	β3VE/YA	<1,00E-15
	β3VE	β3VE/YA	0.00229314
Fig. 1h	GFP+ adhesions area µm2 (intact NIH-3T3 cells, double transfected)
	Adhesion type	replicates	outliers	min	max	25th percentile	75th percentile	median	mean
	β3WT	60	0	0.7196	2.166	1.05	1.464	1.198	1.259
	β3VE	60	0	0.6927	1.663	0.9216	1.222	1.05	1.094
	β3VE/YA	60	0	0.8598	2.912	1.339	1.851	1.541	1.635
	Kruskal-Wallis followed by Dunn's multiple comparisons test
	Prot A	Prot B	p-value
	β3WT	β3VE	0.00714698
	β3WT	β3VE/YA	8.26662e-06
	β3VE	β3VE/YA	3.3e-14
Fig. 1i	GFP+ adhesions max length µm (intact NIH-3T3 cells, double transfected)
	Adhesion type	replicates	outliers	min	max	25th percentile	75th percentile	median	mean
	β3WT	60	0	1.38	2.475	1.69	2.003	1.827	1.859
	β3VE	60	0	1.486	2.268	1.69	1.982	1.761	1.828
	β3VE/YA	60	0	1.65	4.076	2.265	2.898	2.551	2.589
	Kruskal-Wallis followed by Dunn's multiple comparisons test
	Prot A	Prot B	p-value
	β3WT	β3VE	>0,99
	β3WT	β3VE/YA	6e-15
	β3VE	β3VE/YA	<1,00E-15
Fig. 1j	GFP+ adhesions counts / image (intact NIH-3T3 cells, double transfected)
	Adhesion type	replicates	outliers	min	max	25th percentile	75th percentile	median	mean
	β3WT	60	0	26	270	77	147.8	103	116
	β3VE	60	0	58	403	126.8	221.8	164.5	180
	β3VE/YA	60	0	23	188	56	114.5	79.5	85.23
	Kruskal-Wallis followed by Dunn's multiple comparisons test
	Prot A	Prot B	p-value
	β3WT	β3VE	2.10449e-06
	β3WT	β3VE/YA	0.0134194
	β3VE	β3VE/YA	1.8e-14
Fig. 1k	GFP+ adhesions area µm2 (intact pax-null cells, double transfected)
	Adhesion type	replicates	outliers	min	max	25th percentile	75th percentile	median	mean
	β3WT	60	0	0.25	2.39	0.7557	1.249	0.9932	1.074
	β3VE	55	1	0.6696	1.822	0.8353	1.246	0.9817	1.06
	β3VE/YA	60	2	0.8017	2.37	1.18	1.573	1.373	1.438
	Kruskal-Wallis followed by Dunn's multiple comparisons test
	Prot A	Prot B	p-value
	β3WT	β3VE	>0,99
	β3WT	β3VE/YA	4.49155e-07
	β3VE	β3VE/YA	3.29279e-07
Fig. 1l	GFP+ adhesions max length µm (intact pax-null cells, double transfected)
	Adhesion type	replicates	outliers	min	max	25th percentile	75th percentile	median	mean
	β3WT	60	0	0.7	3.29	1.445	2.068	1.708	1.763
	β3VE	55	1	1.368	2.915	1.633	2.244	1.848	1.924
	β3VE/YA	60	0	1.787	4.166	2.277	2.984	2.49	2.618
	Kruskal-Wallis followed by Dunn's multiple comparisons test
	Prot A	Prot B	p-value
	β3WT	β3VE	0.475518
	β3WT	β3VE/YA	7e-15
	β3VE	β3VE/YA	9.046e-10
Fig. 1m	GFP+ adhesions counts / image (intact pax-null cells, double transfected)
	Adhesion type	replicates	outliers	min	max	25th percentile	75th percentile	median	mean
	β3WT	60	0	13	176	60.25	115.8	81	87.28
	β3VE	55	0	31	236	69	133	94	102.5
	β3VE/YA	60	1	13	170	45	93	61	68.05
	Kruskal-Wallis followed by Dunn's multiple comparisons test
	Prot A	Prot B	p-value
	β3WT	β3VE	0.219109
	β3WT	β3VE/YA	0.0232936
	β3VE	β3VE/YA	3.4086e-05
Fig. 4a	mCherry_paxillin in isolated GFP+ adhesions
	Adhesion type	replicates	outliers	min	max	25th percentile	75th percentile	median	mean	SD
	β3WT	329	0	0.082975	1.1874	0.41632	0.73911	0.58789	0.5734	0.2256
	β3VE	180	2	0.041571	0.70228	0.18927	0.36275	0.27578	0.2881	0.1263
	β3VE/YA	N/A
	Wilcoxon rank sum test
	Rank sum	p-value	α
	104713	2.464e-39	0.05
Fig. 4c	Endogenous paxillin in isolated GFP+ adhesions
	Adhesion type	replicates	outliers	min	max	25th percentile	75th percentile	median	mean	SD
	β3WT	87	0	0.12413	1.5125	0.70775	1.2256	0.95409	0.948677	0.3465
	β3VE	88	7	0.06597	1.4036	0.33601	0.59611	0.46588	0.520162	0.2855
	β3VE/YA	N/A
	Wilcoxon rank sum test
	Rank sum	p-value	α
	10160	7.956e-14	0.05
Fig. 4e	Endogenous vinculin in isolated GFP+ adhesions
	Adhesion type	replicates	outliers	min	max	25th percentile	75th percentile	median	mean	SD
	β3WT	86	0	0.37743	1.6365	0.72736	1.126	0.89668	0.942409	0.2946
	β3VE	87	0	0.18914	1.0383	0.49964	0.71901	0.58505	0.607696	0.1768
	β3VE/YA	N/A
	Wilcoxon rank sum test
	Rank sum	p-value	α
	9977	3.636e-14	0.05
Fig. 5d	Paxillin in isolated GFP+ adhesions
		replicates	outliers	min	max	25th percentile	75th percentile	median	mean	SD
	pax wt	329	0	0.082975	1.1874	0.41632	0.73911	0.58789	0.5734	0.2256
	pax N-term	29	0	0.026826	0.084134	0.047174	0.067075	0.054936	0.05611	0.01418
	LIMs	148	1	0.032787	0.87836	0.19137	0.4573	0.30614	0.3393	0.1711
	neg ctr	87	10	0.017736	0.20292	0.024361	0.071606	0.031199	0.05626	0.04956
	Kruskal-Wallis
	Source	SS	df	MS	Chi-sq	Prob>Chi-sq
	Groups	9.93517e+06	3	3.31172e+06	338.466	4.68755e-73
	Error	7.4421e+06	589	12635.1
	Total	17377272	592
	Post-hoc test
	Prot A	Prot B	p-value
	pax wt	N-term	3.76826e-09
	pax wt	LIMs	3.76826e-09
	pax wt	neg ctr	3.76826e-09
	N-term	LIMs	1.41299e-06
	N-term	neg ctr	0.967509
	LIMs	neg ctr	3.76826e-09
Fig. 6f	Paxillins in isolated GFP+ adhesions
		replicates	outliers	min	max	25th percentile	75th percentile	median	mean	SD
	pax wt	329	0	0.082975	1.1874	0.41632	0.73911	0.58789	0.5734	0.2256
	ΔLIM1	86	1	0.032444	0.16933	0.056096	0.097911	0.080476	0.08108	0.03247
	ΔLIM2	87	4	0.024139	0.095932	0.035344	0.055286	0.040663	0.04713	0.01737
	ΔLIM3	87	6	0.022341	0.2506	0.042237	0.090032	0.057184	0.07366	0.04508
	ΔLIM4	89	3	0.034396	0.32106	0.10741	0.18427	0.14627	0.1497	0.06487
	Kruskal-Wallis
	Source	SS	df	MS	Chi-sq	Prob>Chi-sq
	Groups	20301500	4	5.07537e+06	529.19	3.2565e-113
	Error	5670630	673	8425.9
	Total	25972100	677
	Post-hoc test
	Prot A	Prot B	p-value
	pax wt	ΔLIM1	9.92171e-09
	pax wt	ΔLIM2	9.92171e-09
	pax wt	ΔLIM3	9.92171e-09
	pax wt	ΔLIM4	9.92171e-09
	ΔLIM1	ΔLIM2	0.00763837
	ΔLIM1	ΔLIM3	0.817087
	ΔLIM1	ΔLIM4	0.00772748
	ΔLIM2	ΔLIM3	0.157794
	ΔLIM2	ΔLIM4	1.01107e-08
	ΔLIM3	ΔLIM4	9.24148e-05
Sup. Fig. 1a	9EG7/β3_GFP in GFP+ adhesions (intact NIH-3T3 cells, double transfected)
	Adhesion type	replicates	outliers	min	max	25th percentile	75th percentile	median	mean
	β3WT	60	0	0.3755	1.954	0.7864	1.123	0.9538	1
	β3VE	60	2	0.3022	1.691	0.5574	0.977	0.765	0.789
	β3VE/YA	60	1	0.2488	2.292	0.5842	1.13	0.8822	0.9033
	Kruskal-Wallis followed by Dunn's multiple comparisons test
	Prot A	Prot B	p-value
	β3WT	β3VE	0.00098206
	β3WT	β3VE/YA	0.126881
	β3VE	β3VE/YA	0.353255
Sup. Fig. 1b	9EG7/β3_GFP in GFP+ adhesions (intact pax-null cells, double transfected)
	Adhesion type	replicates	outliers	min	max	25th percentile	75th percentile	median	mean
	β3WT	60	3	0.2075	1.741	0.6945	1.031	0.8339	0.8755
	β3VE	55	5	0.3509	1.197	0.5921	0.7656	0.6996	0.702
	β3VE/YA	60	2	0.4586	1.514	0.8115	1.231	0.9439	1.01
	Kruskal-Wallis followed by Dunn's multiple comparisons test
	Prot A	Prot B	p-value
	β3WT	β3VE	0.000670088
	β3WT	β3VE/YA	0.0284332
	β3VE	β3VE/YA	1.55664e-09
Sup. Fig. 2a	GFP+ adhesions area µm2 (intact NIH-3T3 cells, only integrins transfected)
	Adhesion type	replicates	outliers	min	max	25th percentile	75th percentile	median	mean
	β3WT	60	2	0.746118	1.80333	1.02559	1.28601	1.1335	1.17283
	β3VE	60	1	0.700659	1.35205	0.878419	1.09982	0.933141	0.982557
	β3VE/YA	60	3	0.9537	2.4591	1.24957	1.66297	1.41576	1.46365
	Kruskal-Wallis followed by Dunn's multiple comparisons test
	Prot A	Prot B	p-value
	β3WT	β3VE	0.000105614
	β3WT	β3VE/YA	1.31323e-05
	β3VE	β3VE/YA	<1,00E-15
Sup. Fig. 2b	GFP+ adhesions max length µm (intact NIH-3T3 cells, only integrins transfected)
	Adhesion type	replicates	outliers	min	max	25th percentile	75th percentile	median	mean
	β3WT	60	1	1.385	2.515	1.719	1.953	1.804	1.852
	β3VE	60	0	1.565	2.622	1.748	2.191	1.933	1.971
	β3VE/YA	60	0	1.904	3.947	2.359	3.042	2.575	2.708
	Kruskal-Wallis followed by Dunn's multiple comparisons test
	Prot A	Prot B	p-value
	β3WT	β3VE	0.22602
	β3WT	β3VE/YA	<1,00E-15
	β3VE	β3VE/YA	4.3e-14
Sup. Fig. 2c	GFP+ adhesions counts / image (intact NIH-3T3 cells, only integrins transfected)
	Adhesion type	replicates	outliers	min	max	25th percentile	75th percentile	median	mean
	β3WT	60	0	22	170	52.25	89.75	70	75.18
	β3VE	60	0	49	371	139.8	212.3	168	177.2
	β3VE/YA	60	0	33	175	66.25	114	92.5	93.98
	Kruskal-Wallis followed by Dunn's multiple comparisons test
	Prot A	Prot B	p-value
	β3WT	β3VE	<1,00E-15
	β3WT	β3VE/YA	0.0299494
	β3VE	β3VE/YA	2.12956e-10
Sup. Fig. 7e	mCherry_paxillin/β3_GFP in GFP+ adhesions (intact NIH-3T3 cells, double transfected)
	β3WT_GFP	replicates	outliers	min	max	25th percentile	75th percentile	median	mean
	mCh_pax wt	45	0	0.3728	1.878	0.7572	1.198	0.9595	1
	mCh_pax ΔLIM2	39	1	0.155	1.187	0.4324	0.7323	0.5748	0.6077
	mCh_pax 1334	37	2	0.1666	1.306	0.4657	0.806	0.6792	0.6734
	mCh_LIMs	45	0	0.3153	2.588	0.8273	1.524	1.057	1.173
	mCh_pax N-term	37	2	0.1629	1.334	0.2577	0.6654	0.4364	0.525
	mCh only	39	1	0.2113	1.144	0.3302	0.768	0.5461	0.5847
Sup. Fig. 7g	mCherry_paxillin/β3_GFP in GFP+ adhesions (intact pax-null cells, double transfected)
	β3WT_GFP	replicates	outliers	min	max	25th percentile	75th percentile	median	mean
	mCh_pax wt	43	0	0.2215	1.405	0.7375	1.159	0.9553	0.9417
	mCh_pax ΔLIM2	45	0	0.1725	1.453	0.4221	0.7735	0.5252	0.6117
	mCh_pax 1334	45	0	0.3837	1.471	0.5632	0.9177	0.7308	0.7604
	mCh_LIMs	45	0	0.4251	2.697	0.8685	1.487	1.117	1.207
	mCh_pax N-term	45	0	0.1162	0.7782	0.224	0.4479	0.3497	0.3586
	mCh only	44	1	0.126	1.341	0.2178	0.7643	0.3341	0.4903
Sup. Fig. 7i	mCherry_paxillin/GFP_paxillin in GFP+ adhesions (intact NIH-3T3 cells, double transfected)
	GFP_paxillin	replicates	outliers	min	max	25th percentile	75th percentile	median	mean
	mCh_pax wt	45	0	0.5527	1.631	0.8793	1.099	0.9919	1
	mCh_pax ΔLIM2	45	0	0.09112	0.6564	0.239	0.4191	0.3283	0.3389
	mCh_pax 1334	45	0	0.134	0.7701	0.2874	0.5352	0.3985	0.4133
	mCh_LIMs	45	0	0.2775	1.611	0.789	1.21	0.9885	0.9855
	mCh_pax N-term	43	2	0.07489	0.5447	0.1286	0.2802	0.1885	0.2103
	mCh only	45	0	0.1133	1.429	0.2425	0.6712	0.5074	0.5409
