# Supplementary material for: Structural and functional analysis of LIM domain-dependent recruitment of paxillin to αvβ3 integrin-positive focal adhesions
Source: Commun Biol. 2021 Mar 29;4:380. doi: 10.1038/s42003-021-01886-9 (PMC8007706; doi:10.1038/s42003-021-01886-9)
Supplement: Supplementary file 9 — Supplementary Dataset 2 [file 42003_2021_1886_MOESM9_ESM.xlsx]

## Sheet: Supplementary Table 2
Supplementary Dataset 2: Statistical analysis of the protein flow in adhesions
Ref. Figure Panel
Fig. 2a	β3 integrin (GFP) flow in adhesions
		replicates	min [µm/min]	max [µm/min]	25th perc. [µm/min]	75th perc. [µm/min]	median [µm/min]	mean [µm/min]	SD [µm/min]
	β3WT + mCh_pax	24	0.1198	0.3027	0.1751	0.2453	0.2085	0.2127	0.05141
	β3VE + mCh_pax	18	0.1477	0.3165	0.1749	0.2763	0.2298	0.2294	0.05377
	β3VE/YA + mCh_pax	22	0.2639	0.6827	0.3272	0.4903	0.4157	0.4182	0.1073
	β3N305T+VE/YA + mCh_pax	21	0.06317	0.2335	0.07561	0.1791	0.1137	0.1291	0.0577
	β3WT + β3VE/YA_mCh	16	0.1681	0.3518	0.1997	0.2959	0.22	0.2473	0.06254
	β3VE/YA + β3WT_mCh	15	0.1696	0.3866	0.1999	0.2729	0.2459	0.243	0.05587
	One-way ANOVA
	Source	SS	df	MS	F	p-value
	Groups	0.9705	5	0.1941	41.01	<1E-15
	Error	0.5206	110	0.004733
	Total	1.491	115
	Post-hoc test
	Comb. A	Comb. B	Lower CI	Diff of means [s]	Upper CI	p-value
	β3WT + mCh_pax	β3VE + mCh_pax	-0.07892	-0.0167	0.04552	0.970596																	Lower 95% CI	Upper 95% CI
	β3WT + mCh_pax	β3VE/YA + mCh_pax	-0.2644	-0.2055	-0.1466	6.3e-14																	0.191	0.2344
	β3WT + mCh_pax	β3N305T+VE/YA + mCh_pax	0.02395	0.08357	0.1432	0.00124306																	0.2026	0.2561
	β3WT + mCh_pax	β3WT + β3VE/YA_mCh	-0.09899	-0.03458	0.02982	0.628011																	0.3706	0.4657
	β3WT + mCh_pax	β3VE/YA + β3WT_mCh	-0.09603	-0.03035	0.03533	0.761827																	0.1028	0.1554
	β3VE + mCh_pax	β3VE/YA + mCh_pax	-0.2522	-0.1888	-0.1254	8.36e-13																	0.2139	0.2806
	β3VE + mCh_pax	β3N305T+VE/YA + mCh_pax	0.03618	0.1003	0.1644	0.000207992																	0.2121	0.274
	β3VE + mCh_pax	β3WT + β3VE/YA_mCh	-0.08645	-0.01788	0.05068	0.974071
	β3VE + mCh_pax	β3VE/YA + β3WT_mCh	-0.08342	-0.01365	0.05611	0.992908
	β3VE/YA + mCh_pax	β3N305T+VE/YA + mCh_pax	0.2282	0.2891	0.3499	9e-15
	β3VE/YA + mCh_pax	β3WT + β3VE/YA_mCh	0.1053	0.1709	0.2365	1.92728e-10
	β3VE/YA + mCh_pax	β3VE/YA + β3WT_mCh	0.1083	0.1751	0.242	1.56002e-10
	β3N305T+VE/YA + mCh_pax	β3WT + β3VE/YA_mCh	-0.1844	-0.1182	-0.05194	1.51104e-05
	β3N305T+VE/YA + mCh_pax	β3VE/YA + β3WT_mCh	-0.1814	-0.1139	-0.04647	4.84892e-05
	β3WT + β3VE/YA_mCh	β3VE/YA + β3WT_mCh	-0.06749	0.00423	0.07595	0.999979
Fig. 2b	Actin flow in adhesions
		replicates	min [µm/min]	max [µm/min]	25th perc. [µm/min]	75th perc. [µm/min]	median [µm/min]	mean [µm/min]	SD [µm/min]
	β3WT	15	0.1928	0.4516	0.2361	0.3686	0.2914	0.2996	0.07565
	β3VE	18	0.1969	0.3619	0.207	0.2866	0.2457	0.2567	0.05518
	β3VE/YA	18	0.2411	0.7156	0.4218	0.57	0.5484	0.5048	0.1135
	One-way ANOVA
	Source	SS	df	MS	F	p-value															Lower 95% CI	Upper 95% CI
	Groups	0.6238	2	0.3119	42.66	2.2525e-11															0.2577	0.3415
	Error	0.3509	48	0.007311																	0.2293	0.2841
	Total	0.9747	50																		0.4484	0.5613
	Post-hoc test
	Prot A	Prot B	Lower CI	Diff of means [s]	Upper CI	p-value
	β3WT	β3VE	0.02938	0.04291	0.1152	0.331037
	β3WT	β3VE/YA	-0.2775	-0.2052	-0.1329	3.5391e-08
	β3WT	β3VE/YA	-0.317	-0.2481	-0.1792	5.4976e-11
Fig. 2h	β3 integrin flow in adhesions
		replicates	min [µm/min]	max [µm/min]	25th perc. [µm/min]	75th perc. [µm/min]	median [µm/min]	mean [µm/min]	SD [µm/min]
	β3WT_GFP + mCh_pax	24	0.1198	0.3027	0.1751	0.2453	0.2085	0.2127	0.05141
	β3WT_CN + mCh_pax_CC	21	0.03451	0.1755	0.1137	0.1457	0.1264	0.1249	0.03068
	β3VE/YA_GFP + mCh_pax	22	0.2639	0.6827	0.3272	0.4903	0.4157	0.4182	0.1073
	β3VE/YA_CN + mCh_pax_CC	23	0.08118	0.1975	0.1111	0.159	0.1265	0.133	0.03052
	β3VE/YA_CC + mCh_CN	22	0.2128	0.5433	0.3025	0.4154	0.3763	0.372	0.07856
	β3VE/YA_GFP + mCh_pax_CC	16	0.1606	0.5619	0.2772	0.4057	0.3704	0.3529	0.1199
	One-way ANOVA
	Source	SS	df	MS	F	p-value
	Groups	1.771	5	0.3541	62.88	<1E-15
	Error	0.6871	122	0.005632
	Total	2.458	127
	Post-hoc test
	Comb. A	Comb. B	Lower CI	Diff of means [s]	Upper CI	p-value
	β3WT_GFP + mCh_pax	β3WT_CN + mCh_pax_CC	0.02288	0.08781	0.1527	0.00202549																	Lower 95% CI	Upper 95% CI
	β3WT_GFP + mCh_pax	β3VE/YA_GFP + mCh_pax	-0.2696	-0.2055	-0.1414	1.36e-13																	0.191	0.2344
	β3WT_GFP + mCh_pax	β3VE/YA_CN + mCh_pax_CC	0.01628	0.07969	0.1431	0.00528044																	0.2026	0.2561
	β3WT_GFP + mCh_pax	β3VE/YA_CC + mCh_CN	-0.2235	-0.1594	-0.09521	8.32283e-10																	0.3706	0.4657
	β3WT_GFP + mCh_pax	β3VE/YA_GFP + mCh_pax_CC	-0.2104	-0.1402	-0.07009	8.32556e-07																	0.1028	0.1554
	β3WT_CN + mCh_pax_CC	β3VE/YA_GFP + mCh_pax	-0.3596	-0.2933	-0.227	6.7e-14																	0.2139	0.2806
	β3WT_CN + mCh_pax_CC	β3VE/YA_CN + mCh_pax_CC	-0.07371	-0.008121	0.05746	0.999206																	0.2121	0.274
	β3WT_CN + mCh_pax_CC	β3VE/YA_CC + mCh_CN	-0.3135	-0.2472	-0.1809	1.08e-13
	β3WT_CN + mCh_pax_CC	β3VE/YA_GFP + mCh_pax_CC	-0.3001	-0.228	-0.1559	1.45e-13
	β3VE/YA_GFP + mCh_pax	β3VE/YA_CN + mCh_pax_CC	0.2204	0.2852	0.35	6.7e-14
	β3VE/YA_GFP + mCh_pax	β3VE/YA_CC + mCh_CN	-0.01938	0.04614	0.1117	0.326609
	β3VE/YA_GFP + mCh_pax	β3VE/YA_GFP + mCh_pax_CC	-0.006125	0.06527	0.1367	0.093939
	β3VE/YA_CN + mCh_pax_CC	β3VE/YA_CC + mCh_CN	-0.3038	-0.239	-0.1742	1.09e-13
	β3VE/YA_CN + mCh_pax_CC	β3VE/YA_GFP + mCh_pax_CC	-0.2906	-0.2199	-0.1492	1.78e-13
	β3VE/YA_CC + mCh_CN	β3VE/YA_GFP + mCh_pax_CC	-0.05226	0.01913	0.09053	0.971096
Fig. 5i	β3 integrin flow in adhesions
		replicates	min [µm/min]	max [µm/min]	25th perc. [µm/min]	75th perc. [µm/min]	median [µm/min]	mean [µm/min]	SD [µm/min]
	β3VE/YA	22	0.2639	0.6827	0.3272	0.4903	0.4157	0.4182	0.1073
	β3VE/YA + BiFC paxWT	23	0.08118	0.1975	0.1111	0.159	0.1265	0.133	0.03052
	β3VE/YA + BiFC δ pax	20	0.09695	0.2107	0.1239	0.1793	0.1517	0.1512	0.03054
	β3VE/YA + BiFC paxY31/118F	18	0.08166	0.2143	0.1036	0.1391	0.1189	0.1256	0.03039
	β3VE/YA + BiFC LIMs	24	0.134	0.2651	0.1782	0.2308	0.2011	0.2022	0.03409
	β3VE/YA + BiFC pax N-term	33	0.1283	0.3458	0.1586	0.2288	0.183	0.2002	0.05593
	One-way ANOVA
	Source	SS	df	MS	F	p-value
	Groups	1.291	5	0.2581	81.87	<1E-15
	Error	0.4225	134	0.003153
	Total	1.713	139
	Post-hoc test
	Prot A	Prot B	Lower CI	Diff of means [s]	Upper CI	p-value
	β3VE/YA	β3VE/YA + BiFC paxWT	0.2368	0.2852	0.3336	1.6e-14
	β3VE/YA	β3VE/YA + BiFC δ pax	0.2168	0.2669	0.3171	1.6e-14
	β3VE/YA	β3VE/YA + BiFC paxY31/118F	0.241	0.2926	0.3442	1.6e-14
	β3VE/YA	β3VE/YA + BiFC LIMs	0.1681	0.216	0.2639	1.6e-14
	β3VE/YA	β3VE/YA + BiFC pax N-term	0.1732	0.2179	0.2626	1.6e-14
	β3VE/YA + BiFC paxWT	β3VE/YA + BiFC δ pax	-0.06788	-0.01824	0.0314	0.895315
	β3VE/YA + BiFC paxWT	β3VE/YA + BiFC paxY31/118F	-0.04369	0.007402	0.05849	0.99832
	β3VE/YA + BiFC paxWT	β3VE/YA + BiFC LIMs	-0.1165	-0.06916	-0.02179	0.000624802
	β3VE/YA + BiFC paxWT	β3VE/YA + BiFC pax N-term	-0.1114	-0.06726	-0.02316	0.000299683
	β3VE/YA + BiFC δ pax	β3VE/YA + BiFC paxY31/118F	-0.02711	0.02564	0.07839	0.72365
	β3VE/YA + BiFC δ pax	β3VE/YA + BiFC LIMs	-0.1001	-0.05093	-0.00177	0.0376039
	β3VE/YA + BiFC δ pax	β3VE/YA + BiFC pax N-term	-0.09502	-0.04902	-0.003009	0.0295598
	β3VE/YA + BiFC paxY31/118F	β3VE/YA + BiFC LIMs	-0.1272	-0.07657	-0.02594	0.000346052
	β3VE/YA + BiFC paxY31/118F	β3VE/YA + BiFC pax N-term	-0.1222	-0.07466	-0.02709	0.000179353
	β3VE/YA + BiFC LIMs	β3VE/YA + BiFC pax N-term	-0.04165	0.001909	0.04546	0.999995
Fig. 9h	β3 integrin flow in adhesions with/without paxillin-PM coupling
		replicates	min [µm/min]	max [µm/min]	25th perc. [µm/min]	75th perc. [µm/min]	median [µm/min]	mean [µm/min]	SD [µm/min]
	β3WT	24	0.1198	0.3027	0.1751	0.2453	0.2085	0.2127	0.05141
	β3VE/YA	22	0.2639	0.6827	0.3272	0.4903	0.4157	0.4182	0.1073
	β3VE/YA + SpyT/SpyC	23	0.1258	0.3097	0.1572	0.255	0.2052	0.21	0.05717
	β3VE/YA + SpyC (Ctr)	27	0.1313	0.8218	0.2631	0.5034	0.3952	0.398	0.1821
	One-way ANOVA
	Source	SS	df	MS	F	p-value
	Groups	0.9238	3	0.3079	22.92	3.6343e-11
	Error	1.236	92	0.01344
	Total	2.16	95
	Post-hoc test
	Prot A	Prot B	Lower CI	Diff of means [s]	Upper CI	p-value
	β3WT	β3VE/YA	-0.295	-0.2055	-0.116	2.24214e-07
	β3WT	β3VE/YA + SpyT/SpyC	-0.08583	0.002679	0.09118	0.99982
	β3WT	β3VE/YA + SpyC (Ctr)	-0.2704	-0.1853	-0.1003	8.55413e-07
	β3VE/YA	β3VE/YA + SpyT/SpyC	0.1177	0.2082	0.2986	2.08916e-07
	β3VE/YA	β3VE/YA + SpyC (Ctr)	-0.06697	0.02015	0.1073	0.930177
	β3VE/YA + SpyT/SpyC	β3VE/YA + SpyC (Ctr)	-0.2741	-0.188	-0.102	7.94888e-07
