# Supplementary material for: Structural and functional analysis of LIM domain-dependent recruitment of paxillin to αvβ3 integrin-positive focal adhesions
Source: Commun Biol. 2021 Mar 29;4:380. doi: 10.1038/s42003-021-01886-9 (PMC8007706; doi:10.1038/s42003-021-01886-9)
Supplement: Supplementary file 10 — Supplementary Dataset 3 [file 42003_2021_1886_MOESM10_ESM.xlsx]

## Sheet: Supplementary Table 3
Supplementary Dataset 3: Statistical analysis of BiFC experiments
Ref. Figure Panel
Fig. 2d	BiFC efficiency
	mCherry_pax_CN +	replicates	outliers	min [%]	max [%]	25th percentile [%]	75th percentile [%]	median [%]	mean [%]	SD [%]
	β3WT_CC	120	0	4.4753	79.1582	28.8942	53.3739	43.2635	42.24	17.02
	β3VE/YA_CC	90	1	0	116.067	15.3859	47.4026	28.5057	33.87	23.27
	Wilcoxon rank sum test
	Rank sum	p-value	α
	14228	0.0003219	0.05
Fig. 7j	BiFC efficiency
	β3WT_CC +	replicates	outliers	min [%]	max [%]	25th percentile [%]	75th percentile [%]	median [%]	mean [%]	SD [%]
	mCh_pax_CN	120	0	4.4753	79.1582	28.8942	53.3739	43.2635	42.24	17.02
	mCh_pax1334_CN	90	0	0	115.626	37.9867	76.4607	53.782	56.68	25.68
	Wilcoxon rank sum test
	Rank sum	p-value	α
	10918	6.433e-05	0.05
Fig. 7l	BiFC efficiency
	β3WT_CN +	replicates	outliers	min [%]	max [%]	25th percentile [%]	75th percentile [%]	median [%]	mean [%]	SD [%]
	mCh_pax_CC	120	3	1.105	54.3295	13.4225	27.6546	18.2771	20.76	11.21
	mCh_pax1334_CC	86	1	1.0641	61.4266	12.5263	31.695	21.1646	23.62	14.8
	Wilcoxon rank sum test
	Rank sum	p-value	α
	12014	0.3365	0.05
Fig. 9b	BiFC efficiency
	PM_CC	replicates	outliers	min [%]	max [%]	25th percentile [%]	75th percentile [%]	median [%]	mean [%]	SD [%]
	CN_pax_mCh	119	5	0	120.794	0.55225	38.2738	11.8458	23.86	28.88
	mCh_pax_CN	119	0	0	137.432	49.4969	103.136	87.31	73.73	39.18
	CN_LIMs_mCh	120	0	0	108.972	1.8835	52.7473	16.1686	30.04	33.21
	mCh_LIMs_CN	120	0	0	123.676	13.985	84.0612	65.313	52.9	36.46
	Kruskal-Wallis ANOVA
	Source	SS	df	MS	Chi-sq	Prob>Chi-sq
	Groups	2066030	3	688677	108.39	2.4351e-23
	Error	7026000	474	14822.8
	Total	9092030	477
	Post-hoc test
	Prot A	Prot B	p-value
	CN_pax_mCh	mCh_pax_CN	3.76826e-09
	CN_pax_mCh	CN_LIMs_mCh	0.62518
	CN_pax_mCh	mCh_LIMs_CN	8.46454e-08
	mCh_pax_CN	CN_LIMs_mCh	3.76826e-09
	mCh_pax_CN	mCh_LIMs_CN	0.00192287
	CN_LIMs_mCh	mCh_LIMs_CN	4.30152e-05
Fig. 9d	BiFC efficiency
	β3WT_CC	replicates	outliers	min [%]	max [%]	25th percentile [%]	75th percentile [%]	median [%]	mean [%]	SD [%]
	CN_pax_mCh	89	6	0	48.3343	3.808	12.3899	7.6402	9.957	8.53
	mCh_pax_CN	120	0	4.4753	79.1582	28.8942	53.3739	43.2635	42.24	17.02
	CN_LIMs_mCh	87	8	0	58.3969	4.8322	18.6346	9.7586	14.89	14.41
	mCh_LIMs_CN	90	0	10.3926	89.6072	30.3445	64.269	48.141	48.32	20.51
	Kruskal-Wallis ANOVA
	Source	SS	df	MS	Chi-sq	Prob>Chi-sq
	Groups	2.67823e+06	3	892743	215.145	2.25027e-46
	Error	2.11444e+06	382	5535.19
	Total	4.79267e+06	385
	Post-hoc test
	Prot A	Prot B	p-value
	CN_pax_mCh	mCh_pax_CN	3.76826e-09
	CN_pax_mCh	CN_LIMs_mCh	0.366401
	CN_pax_mCh	mCh_LIMs_CN	3.76826e-09
	mCh_pax_CN	CN_LIMs_mCh	3.76826e-09
	mCh_pax_CN	mCh_LIMs_CN	0.516584
	CN_LIMs_mCh	mCh_LIMs_CN	3.76826e-09
Sup. Fig. 3a	BiFC efficiency
	mCherry_pax_CC +	replicates	outliers	min [%]	max [%]	25th percentile [%]	75th percentile [%]	median [%]	mean [%]	SD [%]
	β3WT_CN	120	3	1.105	54.3295	13.4225	27.6546	18.2771	20.76	11.21
	β3VE/YA_CN	90	5	0.61637	56.9158	6.552	16.9795	11.4631	13.21	9.32
	Wilcoxon rank sum test
	Rank sum	p-value	α
	15049	4.228e-08	0.05
Sup. Fig. 3c	BiFC efficiency
	PM_CN +	replicates	outliers	min [%]	max [%]	25th percentile [%]	75th percentile [%]	median [%]	mean [%]	SD [%]
	CC_pax_mCh	89	5	0	20.8021	1.8128	7.4721	4.2208	5.442	4.851
	mCh_pax_CC	90	2	1.1072	92.1291	16.3613	42.4314	27.7219	30.75	19.3
	CC_LIMs_mCh	116	14	0	25.6526	0.919	4.7368	2.4775	4.117	4.938
	mCh_LIMs_CC	120	1	0	93.4586	8.3381	40.018	17.9172	25.19	21.54
	Kruskal-Wallis ANOVA
	Source	SS	df	MS	Chi-sq	Prob>Chi-sq
	Groups	2.84813e+06	3	949376	197.983	1.15046e-42
	Error	3.10755e+06	411	7560.94
	Total	5955672	414
	Post-hoc test
	Prot A	Prot B	p-value
	CC_pax_mCh	mCh_pax_CC	3.76826e-09
	CC_pax_mCh	CC_LIMs_mCh	0.27217
	CC_pax_mCh	mCh_LIMs_CC	3.7684e-09
	mCh_pax_CC	CC_LIMs_mCh	3.76826e-09
	mCh_pax_CC	mCh_LIMs_CC	0.0778848
	CC_LIMs_mCh	mCh_LIMs_CC	3.76826e-09
Sup. Fig. 3d	BiFC efficiency
	β3WT_CN	replicates	outliers	min [%]	max [%]	25th percentile [%]	75th percentile [%]	median [%]	mean [%]	SD [%]
	CC_pax_mCh	90	0	0.38837	12.1122	2.3148	4.7055	3.4056	3.832	2.186
	mCh_pax_CC	120	3	1.105	54.3295	13.4225	27.6546	18.2771	20.76	11.21
	CC_LIMs_mCh	90	4	0.10992	8.1247	1.2547	3.6096	2.2587	2.591	1.817
	mCh_LIMs_CC	88	1	0	47.5387	10.4446	25.1653	18.8409	18.16	10.17
	Kruskal-Wallis ANOVA
	Source	SS	df	MS	Chi-sq	Prob>Chi-sq
	Groups	3.15054e+06	3	1.05018e+06	250.487	5.1354e-54
	Error	1.71702e+06	384	4471.41
	Total	4867557	387
	Post-hoc test
	Prot A	Prot B	p-value
	CC_pax_mCh	mCh_pax_CC	3.76826e-09
	CC_pax_mCh	CC_LIMs_mCh	0.0934493
	CC_pax_mCh	mCh_LIMs_CC	3.76826e-09
	mCh_pax_CC	CC_LIMs_mCh	3.76826e-09
	mCh_pax_CC	mCh_LIMs_CC	0.690279
	CC_LIMs_mCh	mCh_LIMs_CC	3.76826e-09
