# Supplementary material for: Structural and functional analysis of LIM domain-dependent recruitment of paxillin to αvβ3 integrin-positive focal adhesions
Source: Commun Biol. 2021 Mar 29;4:380. doi: 10.1038/s42003-021-01886-9 (PMC8007706; doi:10.1038/s42003-021-01886-9)
Supplement: Supplementary file 11 — Supplementary Dataset 4 [file 42003_2021_1886_MOESM11_ESM.xlsx]

## Sheet: Supplementary Table 4
Supplementary Dataset 4: Statistical analysis of photoactivation and FRAP experiments
Ref. Figure Panel
Fig. 3b	Estimated half-lives of β3 integrin obtained by the fitting of the constrained double decaying exponentials model
		replicates	outliers	min [s]	max [s]	25th percentile [s]	75th percentile [s]	median [s]	mean [s]	SD [s]
	β3WT	32	0	47.123	222.169	78.9925	163.994	104.019	116.783	48.2
	β3VE	32	0	65.845	252.58	118.71	181.857	147.071	154.409	48.66
	β3VE/YA	38	0	25.9	230.63	54.58	110.822	75.25	88.226	46.33
	One-way ANOVA
	Source	SS	df	MS	F	Prob>F
	Groups	76154.6	2	38077.3	16.77	5.35549e-07
	Error	224828	99	2271
	Total	300983	101
	Post-hoc test
	Prot A	Prot B	Lower CI	Diff of means [s]	Upper CI	p-value
	β3WT	β3VE	-65.9752	-37.6267	-9.27834	0.00591522
	β3WT	β3VE/YA	1.35033	28.5567	55.7631	0.0373444
	β3VE	β3VE/YA	38.9771	66.1835	93.3899	2.51192e-07
Fig. 3e	Estimated half-lives of talin obtained by the fitting of the constrained double decaying exponentials model
	Adhesion type	replicates	outliers	min [s]	max [s]	25th percentile [s]	75th percentile [s]	median [s]	mean [s]	SD [s]
	β3WT	28	0	16.161	67.929	37.1345	54.6065	46.7025	44.7663	13.37
	β3VE	29	0	48.805	136.765	73.9373	105.089	82.64	88.2968	22.27
	β3VE/YA	30	0	19.878	78.739	36.86	65.338	43.182	48.7217	16.7
	One-way ANOVA
	Source	SS	df	MS	F	Prob>F
	Groups	33498.6	2	16749.3	52.5	1.61748e-15
	Error	26800.2	84	319.1
	Total	60298.9	86
	Post-hoc test
	Adhesion type A	Adhesion type B	Lower CI	Diff of means [s]	Upper CI	p-value
	β3WT	β3VE	-54.822	-43.5305	-32.239	9.56113e-10
	β3WT	β3VE/YA	-15.1541	-3.95545	7.24323	0.677628
	β3VE/YA	β3VE	-50.6734	-39.575	-28.4767	9.57755e-10
Fig. 3h	Estimated half-lives of paxillin obtained by the fitting of the constrained double decaying exponentials model
	Adhesion type	replicates	outliers	min [s]	max [s]	25th percentile [s]	75th percentile [s]	median [s]	mean [s]	SD [s]
	β3WT	28	2	48.597	133.799	63.121	88.299	71.9585	78.2202	23.01
	β3VE	29	1	20.086	88.622	33.8018	55.1902	42.314	44.9183	16.73
	β3VE/YA	27	4	9.415	54.29	15.1457	25.9555	19.715	23.5725	12.93
	One-way ANOVA
	Source	SS	df	MS	F	Prob>F
	Groups	41845.1	2	20922.5	63.98	2.1445e-17
	Error	26488.9	81	327
	Total	68334	83
	Post-hoc test
	Adhesion type A	Adhesion type B	Lower CI	Diff of means [s]	Upper CI	p-value
	β3WT	β3VE	21.8625	33.3018	44.7412	3.46597e-09
	β3WT	β3VE/YA	43.0021	54.6477	66.2933	9.56071e-10
	β3VE/YA	β3VE	-32.8925	-21.3459	-9.79924	9.14259e-05
Fig. 5c	Estimated half-lives of paxillin obtained by the fitting of the constrained double decaying exponentials model
		replicates	outliers	min [s]	max [s]	25th percentile [s]	75th percentile [s]	median [s]	mean [s]	SD [s]
	pax wt	28	2	48.597	133.799	63.121	88.299	71.9585	78.2202	23.01
	pax N-term	14	2	1.386	4.891	1.638	2.022	1.777	2.0929	0.9345
	LIMs	29	2	24.232	60.842	30.6273	41.0745	35.399	37.416	9.52
	neg ctr	23	0	1.386	3.893	1.469	2.6825	1.995	2.0983	0.6783
	One-way ANOVA
	Source	SS	df	MS	F	Prob>F
	Groups	92489.1	3	30829.7	164.57	2.03751e-36
	Error	16860	90	187.3
	Total	109349	93
	Post-hoc test
	Prot A	Prot B	Lower CI	Diff of means [s]	Upper CI	p-value
	pax wt	N-term	64.3997	76.1273	87.8548	3.76829e-09
	pax wt	LIMs	31.3115	40.8041	50.2967	3.76829e-09
	pax wt	neg ctr	66.0393	76.1218	86.2043	3.76829e-09
	LIMs	N-term	23.6631	35.3231	46.9831	3.80166e-09
	LIMs	neg ctr	25.3139	35.3177	45.3215	3.76835e-09
	N-term	neg ctr	-12.1505	-0.00541925	12.1396	1
Fig. 5h	Estimated half-lives of paxillin obtained by the fitting of the constrained double decaying exponentials model
		replicates	outliers	min [s]	max [s]	25th percentile [s]	75th percentile [s]	median [s]	mean [s]	SD [s]
	pax wt	28	2	48.597	133.799	63.121	88.299	71.9585	78.2202	23.01
	δ pax	31	3	24.754	88.685	39.981	54.781	47.375	50.2863	15.54
	pax Y31-118F	27	0	30.183	76.998	38.8145	57.0395	47.597	48.2046	11.03
	LIMs	29	2	24.232	60.842	30.6273	41.0745	35.399	37.416	9.522
	One-way ANOVA
	Source	SS	df	MS	F	Prob>F
	Groups	25687.4	3	8562.46	34.88	5.87944e-16
	Error	27251.8	111	245.51
	Total	52939.2	114
	Post-hoc test
	Prot A	Prot B	Lower CI	Diff of means [s]	Upper CI	p-value
	pax wt	δ pax	17.2784	27.9339	38.5893	6.48779e-09
	pax wt	pax Y31-118F	18.9919	30.0156	41.0393	4.50287e-09
	pax wt	LIMs	29.9757	40.8041	51.6326	3.76827e-09
	δ pax	pax Y31-118F	-8.67694	2.08173	12.8404	0.957809
	δ pax	LIMs	2.31177	12.8703	23.4288	0.0101807
	pax Y31-118F	LIMs	-0.141446	10.7886	21.7186	0.0544289
Fig. 6e	Estimated half-lives of paxillin obtained by the fitting of the constrained double decaying exponentials model
		replicates	outliers	min [s]	max [s]	25th percentile [s]	75th percentile [s]	median [s]	mean [s]	SD [s]
	pax wt	28	2	48.597	133.799	63.121	88.299	71.9585	78.2202	23.01
	ΔLIM1	25	1	5.985	21.389	9.204	12.7248	10.755	11.7017	3.495
	ΔLIM2	27	0	2.638	8.674	4.2743	6.7663	5.074	5.476	1.692
	ΔLIM3	27	3	3.745	23.387	4.4042	8.9668	6.815	8.0736	4.781
	ΔLIM4	28	0	18.197	47.538	24.9615	35.478	29.801	29.9416	7.22
	One-way ANOVA
	Source	SS	df	MS	F	Prob>F
	Groups	101719	4	25429.7	198.32	2.59424e-54
	Error	16669.1	130	128.2
	Total	118388	134
	Post-hoc test
	Prot A	Prot B	Lower CI	Diff of means [s]	Upper CI	p-value
	pax wt	ΔLIM1	58.0192	66.5185	75.0177	9.92171e-09
	pax wt	ΔLIM2	64.4128	72.7441	81.0754	9.92171e-09
	pax wt	ΔLIM3	61.8153	70.1466	78.4779	9.92171e-09
	pax wt	ΔLIM4	40.0234	48.2786	56.5338	9.92171e-09
	ΔLIM1	ΔLIM2	-2.3475	6.22568	14.7989	0.275308
	ΔLIM1	ΔLIM3	-4.94502	3.62816	12.2013	0.777309
	ΔLIM1	ΔLIM4	-26.7391	-18.2399	-9.74059	5.72907e-08
	ΔLIM2	ΔLIM3	-11.0042	-2.59752	5.80918	0.917219
	ΔLIM2	ΔLIM4	-32.7968	-24.4655	-16.1342	9.92172e-09
	ΔLIM3	ΔLIM4	-30.1993	-21.868	-13.5367	9.92849e-09
Fig. 7d	Estimated half-lives of paxillin obtained by the fitting of the constrained double decaying exponentials model
		replicates	outliers	min [s]	max [s]	25th percentile [s]	75th percentile [s]	median [s]	mean [s]	SD [s]
	pax wt	28	2	48.597	133.799	63.121	88.299	71.9585	78.2202	23.01
	ΔLIM1	25	1	5.985	21.389	9.204	12.7248	10.755	11.7017	3.495
	pax 2234	30	0	21.379	80.101	32.943	55.823	39.5635	45.7569	16.35
	pax 3234	30	2	10.153	42.025	17.51	26.894	20.4435	22.4386	8.296
	One-way ANOVA
	Source	SS	df	MS	F	Prob>F
	Groups	71167.4	3	23722.5	106.25	3.17002e-32
	Error	24336.6	109	223.3
	Total	95504	112
	Post-hoc test
	Prot A	Prot B	Lower CI	Diff of means [s]	Upper CI	p-value
	pax wt	ΔLIM1	55.791	66.5185	77.2459	3.76826e-09
	pax wt	pax 2234	22.219	32.4633	42.7076	3.77034e-09
	pax wt	pax 3234	45.5373	55.7816	66.0259	3.76826e-09
	ΔLIM1	pax 2234	-44.6126	-34.0551	-23.4977	3.76922e-09
	ΔLIM1	pax 3234	-21.2943	-10.7369	-0.179419	0.044657
	pax 2234	pax 3234	13.2521	23.3183	33.3844	1.3126e-07
Fig. 7f	Estimated half-lives of paxillin obtained by the fitting of the constrained double decaying exponentials model
		replicates	outliers	min [s]	max [s]	25th percentile [s]	75th percentile [s]	median [s]	mean [s]	SD [s]
	pax wt	28	2	48.597	133.799	63.121	88.299	71.9585	78.2202	23.01
	ΔLIM2	27	0	2.638	8.674	4.2743	6.7663	5.074	5.476	1.692
	pax 1134	26	1	10.488	37.142	17.239	25.04	22.143	22.3451	5.908
	pax 1334	27	0	8.126	32.681	14.0192	21.9537	16.433	18.1766	6.398
	One-way ANOVA
	Source	SS	df	MS	F	Prob>F
	Groups	86374.8	3	28791.6	183.58	2.12498e-41
	Error	16311.1	104	156.8
	Total	102686	107
	Post-hoc test
	Prot A	Prot B	Lower CI	Diff of means [s]	Upper CI	p-value
	pax wt	ΔLIM2	63.9243	72.7441	81.564	3.76824e-09
	pax wt	pax 1134	46.9693	55.8751	64.7809	3.76824e-09
	pax wt	pax 1334	51.2237	60.0436	68.8635	3.76824e-09
	ΔLIM2	pax 1134	-25.8539	-16.8691	-7.88422	2.06445e-05
	ΔLIM2	pax 1334	-21.6002	-12.7006	-3.80087	0.0017745
	pax 1134	pax 1334	-4.81633	4.16852	13.1534	0.621049
Fig. 7h	Estimated half-lives of paxillin obtained by the fitting of the constrained double decaying exponentials model
		replicates	outliers	min [s]	max [s]	25th percentile [s]	75th percentile [s]	median [s]	mean [s]	SD [s]
	pax wt	28	2	48.597	133.799	63.121	88.299	71.9585	78.2202	23.01
	ΔLIM3	27	3	3.745	23.387	4.4042	8.9668	6.815	8.0736	4.781
	pax 1214	28	0	17.419	138.015	41.1385	83.1295	59.5925	65.7562	32.76
	pax 1224	26	2	26.963	108.27	41.594	67.294	52.6695	59.0488	22.68
	One-way ANOVA
	Source	SS	df	MS	F	Prob>F
	Groups	77813	3	25937.7	48	1.29005e-19
	Error	56734.3	105	540.3
	Total	134547	108
	Post-hoc test
	Prot A	Prot B	Lower CI	Diff of means [s]	Upper CI	p-value
	pax wt	ΔLIM3	53.7785	70.1466	86.5147	3.76826e-09
	pax wt	pax 1214	-3.75468	12.4639	28.6825	0.192253
	pax wt	pax 1224	2.64377	19.1713	35.6989	0.0161175
	ΔLIM3	pax 1214	-74.0508	-57.6827	-41.3146	3.76828e-09
	ΔLIM3	pax 1224	-67.6496	-50.9753	-34.301	3.77946e-09
	pax 1214	pax 1224	-9.82016	6.7074	23.235	0.7148
Fig. 8d	Estimated half-lives of paxillin obtained by the fitting of the constrained double decaying exponentials model
		replicates	outliers	min [s]	max [s]	25th percentile [s]	75th percentile [s]	median [s]	mean [s]	SD [s]
	pax wt	28	2	48.597	133.799	63.121	88.299	71.9585	78.2202	23.01
	C512S	32	1	23.631	92.774	39.3255	58.1685	47.3955	48.5818	15.34
	C557S	29	0	28.009	102.819	46.137	79.8283	64.945	64.3111	21.08
	C512-557S	31	0	19.334	75.603	32.238	52.9605	45.433	44.7418	14.81
	R511Q	30	1	15.969	84.679	31.905	49.776	38.4125	41.8344	16.4
	RKK511/532/554QED	25	0	11.921	59.971	26.2085	44.749	35.878	36.3943	13.43
	ΔLIM4	28	0	18.197	47.538	24.9615	35.478	29.801	29.9416	7.22
	C512-557S-CAIL	25	0	43.851	142.364	62.7767	107.01	78.766	85.3701	27.51
	One-way ANOVA
	Source	SS	df	MS	F	Prob>F
	Groups	75964.3	7	10852	33.3	2.35778e-31
	Error	71697.3	220	325.9
	Total	147662	227
	Post-hoc test
	Prot A	Prot B	Lower CI	Diff of means [s]	Upper CI	p-value
	pax wt	C512S	15.6835	29.6384	43.5932	4.46433e-08
	pax wt	C557S	-0.378639	13.9091	28.1969	0.0623675
	pax wt	C512-557S	19.4188	33.4783	47.5379	3.71023e-08
	pax wt	R511Q	22.0083	36.3858	50.7633	5.98814e-08
	pax wt	RKK511/532/554QED	26.9872	41.8259	56.6645	3.70644e-08
	pax wt	ΔLIM4	33.8661	48.2786	62.6911	3.70644e-08
	pax wt	C512-557S-CAIL	-21.9885	-7.1499	7.68871	0.790865
	C512S	C557S	-29.5552	-15.7293	-1.9033	0.0140121
	C512S	C512-557S	-9.75001	3.83997	17.43	0.981552
	C512S	R511Q	7.15752	6.74741	20.6523	0.823207
	C512S	RKK511/532/554QED	-2.20702	12.1875	26.582	0.160464
	C512S	ΔLIM4	4.68536	18.6402	32.5951	0.00159387
	C512S	C512-557S-CAIL	-51.1828	-36.7883	-22.3938	3.70651e-08
	C557S	C512-557S	5.63766	19.5692	33.5008	0.000684169
	C557S	R511Q	8.22798	22.4767	36.7254	4.76685e-05
	C557S	RKK511/532/554QED	13.1993	27.9167	42.6342	4.99988e-07
	C557S	ΔLIM4	20.0817	34.3695	48.6572	3.70865e-08
	C557S	C512-557S-CAIL	-35.7765	-21.059	-6.34157	0.000490165
	C512-557S	R511Q	-11.1056	2.90744	16.9205	0.998494
	C512-557S	RKK511/532/554QED	-6.14846	8.34752	22.8435	0.617551
	C512-557S	ΔLIM4	0.740746	14.8003	28.8598	0.0314804
	C512-557S	C512-557S-CAIL	-55.1242	-40.6282	-26.1323	3.70645e-08
	R511Q	RKK511/532/554QED	-9.37688	5.44008	20.257	0.954274
	R511Q	ΔLIM4	-2.48465	11.8928	26.2703	0.192208
	R511Q	C512-557S-CAIL	-58.3526	-43.5357	-28.7187	5.98812e-08
	RKK511/532/554QED	ΔLIM4	-8.38586	6.45275	21.2914	0.860393
	RKK511/532/554QED	C512-557S-CAIL	-64.2286	-48.9758	-33.723	3.70644e-08
	ΔLIM4	C512-557S-CAIL	-70.2671	-55.4285	-40.5899	3.70644e-08
Sup. Fig. 3j	Estimated half-lives of paxillin obtained by the fitting of the constrained double decaying exponentials model
		replicates	outliers	min [s]	max [s]	25th percentile [s]	75th percentile [s]	median [s]	mean [s]	SD [s]
	pax	29	3	5.958	88.24	11.4932	25.6538	16.75	22.39	17.96
	pax + SpyT/SpyC	40	3	15.27	110.9	30.2788	57.4955	39.97	47.17	23.75
	pax + SpyC (Ctr)	30	2	8.527	95.77	14.49	32.249	21.34	25.69	17.91
	Kruskal-Wallis ANOVA
	Source	SS	df	MS	F	Prob>F
	Groups	27159.3	2	13579.7	32.92	0.00710283
	Error	53690.7	96	559.3
	Total	80850	98
	Post-hoc test
	Prot A	Prot B	p-value
	pax	pax + SpyT/SpyC	3.951e-07
	pax	pax + SpyC (Ctr)	0.5945
	pax + SpyT/SpyC	pax + SpyC (Ctr)	5.55e-05
Sup. Fig. 4c	Estimated half-live of paxillins obtained by the fitting of the constrained double decaying exponentials model
		replicates	outliers	min [s]	max [s]	25th percentile [s]	75th percentile [s]	median [s]	mean [s]	SD [s]
	pax N-tag	28	2	48.597	133.799	63.121	88.299	71.9585	78.2202	23.01
	pax C-tag	30	0	42.21	119.678	63.072	96.796	71.3755	76.9989	21.63
	LIMs N-tag	29	2	24.232	60.84	30.6273	41.0745	35.4	37.42	9.522
	LD5+LIMs N-tag	30	1	22.88	68.94	31.504	45.456	39.34	39.46	11
	LIMs C-tag	30	1	12.747	44.525	17.47	27.795	22.03	23.67	7.837
	One-way ANOVA
	Source	SS	df	MS	F	Prob>F
	Groups	72773.2	4	18193.3	72.37	2.61498e-33
	Error	35698.2	142	251.4
	Total	108471	146
	Post-hoc test
	Prot A	Prot B	Lower CI	Diff of means [s]	Upper CI	p-value
	pax N-tag	pax C-tag	-10.1436	1.22125	12.586	0.998393
	pax N-tag	LIMs N-tag	29.3451	40.8041	52.2632	9.92171e-09
	pax N-tag	LD5+LIMs N-tag	27.3994	38.7642	50.129	9.92171e-09
	pax N-tag	LIMs C-tag	43.1815	54.5463	65.9111	9.92171e-09
	pax C-tag	LIMs N-tag	28.3199	39.5829	50.8459	9.92171e-09
	pax C-tag	LD5+LIMs N-tag	26.3759	37.543	48.7101	9.92171e-09
	pax C-tag	LIMs C-tag	42.158	53.3251	64.4922	9.92171e-09
	LIMs N-tag	LD5+LIMs N-tag	-13.3029	-2.0399	9.2231	0.987944
	LIMs N-tag	LIMs C-tag	2.4792	13.7422	25.0052	0.00779002
	LD5+LIMs N-tag	LIMs C-tag	4.61496	15.7821	26.9492	0.0010948
Sup. Fig. 7c	Estimated half-lives of paxillin obtained by the fitting of the constrained double decaying exponentials model
		replicates	outliers	min [s]	max [s]	25th percentile [s]	75th percentile [s]	median [s]	mean [s]	SD [s]
	pax wt - NIH-3T3	28	2	48.597	133.799	63.121	88.299	71.9585	78.2202	23.01
	pax wt - pax-null	36	0	24.476	151.796	70.9465	105.873	80.04	86.45	26.79
	pax 1334 - NIH-3T3	27	0	8.126	32.681	14.0192	21.9537	16.433	18.1766	6.398
	pax 1334 - pax-null	30	0	5.115	36.852	13.093	22.937	16.95	18.21	7.514
	One-way ANOVA
	Source	SS	df	MS	F	Prob>F
	Groups	127113	3	42371.1	117.69	3.51019e-35
	Error	42122.9	117	360
	Total	169236	120
	Post-hoc test
	Prot A	Prot B	Lower CI	Diff of means [s]	Upper CI	p-value
	pax wt - NIH-3T3	pax wt - pax-null	-20.6959	-8.23479	4.22633	0.316788
	pax wt - NIH-3T3	pax 1334 - NIH-3T3	46.7048	60.0436	73.3824	3.76826e-09
	pax wt - NIH-3T3	pax 1334 - pax-null	47.0169	60.0118	73.0067	3.76826e-09
	pax wt - pax-null	pax 1334 - NIH-3T3	55.6881	68.2784	80.8686	3.76826e-09
	pax wt - pax-null	pax 1334 - pax-null	56.0214	68.2466	80.4718	3.76826e-09
	pax 1334 - NIH-3T3	pax 1334 - pax-null	-13.1505	-0.0317741	13.087	1
