# Supplementary material for: Structural and functional analysis of LIM domain-dependent recruitment of paxillin to αvβ3 integrin-positive focal adhesions
Source: Commun Biol. 2021 Mar 29;4:380. doi: 10.1038/s42003-021-01886-9 (PMC8007706; doi:10.1038/s42003-021-01886-9)
Supplement: Supplementary file 13 — Supplementary Dataset 6 [file 42003_2021_1886_MOESM13_ESM.xlsx]

## Sheet: red-green ratio-F1d,f,g
KO				NIH-3T3				NIH-3T3
ratio mCherry paxillin/GFP integrin				ratio mCherry paxillin/GFP integrin				ratio anti paxillin/GFP integrin
β3 WT	β3 VE	β3 VEYA		β3 WT	β3 VE	β3 VEYA		β3 WT	β3 VE	β3 VEYA
1.39792	0.709303	1.25464		1.21518	0.771442	0.606846		0.828587	0.445744	0.464518
1.48508	1.42926	0.993963		1.25269	2.68143	1.036		0.951831	0.658902	0.430622
1.768	1.04015	2.30017		1.50029	1.19708	0.388911		0.915543	0.47936	0.234314
2.53994	1.31091	0.808322		0.861132	1.44426	0.705409		0.919945	0.454691	1.14226
2.33176	1.35111	0.860054		1.2529	0.966448	1.53297		0.929376	0.462459	0.234588
3.46892	1.53356	1.06176		2.24647	1.01989	0.401965		0.804527	0.652791	0.332805
2.86495	2.9964	0.918108		1.18924	0.985863	1.02926		0.931613	0.404039	1.73718
2.53839	2.30188	2.1762		1.16128	0.75848	1.33825		0.986104	0.538619	0.625134
1.74656	1.18369	1.29177		0.76251	0.99739	0.674528		0.913381	0.470532	0.71128
1.49001	1.56914	1.40921		1.47378	1.07458	1.20111		0.840733	0.778885	0.491135
2.92981	0.934574	1.59098		0.78615	0.914699	1.34553		0.984184	1.14301	0.367315
3.30731	0.876291	1.87501		0.690747	1.20398	0.950513		1.68863	0.705282	0.391425
2.23182	1.96969	0.97652		1.23538	1.29454	1.85648		1.02109	0.639343	0.358956
2.55531	1.91294	1.03214		1.99219	1.23247	0.824556		0.816072	0.320412	0.35037
2.03123	1.08576	0.737404		1.72077	1.24932	1.46527		1.65755	1.00097	0.481513
1.44634	1.33441	1.43108		1.41564	1.70017	1.01281		1.45887	0.60189	0.493914
1.95562	1.84708	1.53604		0.904816	1.11014	1.47987		0.649756	0.647451	0.30949
2.50839	1.66111	1.2305		1.22473	1.02087	1.10275		0.900114	0.394306	0.844701
1.82449	1.15867	1.27907		1.11635	0.85111	1.30868		0.939489	0.588737	0.389261
1.75399	1.91451	0.826909		1.15862	1.08867	0.495704		0.862599	0.509123	0.508795
1.25349	0.845132	1.48842		0.738284	0.459959	1.78455		1.45611	0.675404	0.312089
0.834752	1.81786	1.96992		0.797183	0.581851	0.686122		1.83159	0.845195	0.54663
0.806211	2.30959	0.803844		0.929143	2.11995	0.666244		0.801433	0.336078	0.450151
1.35661	1.32398	0.738056		0.851848	0.618414	0.571623		0.844213	0.644908	0.649707
1.45924	2.05695	0.627734		1.17026	0.68294	0.621886		0.751646	0.797157	0.568635
1.57756	1.16673	1.54793		0.681693	0.495866	1.26177		0.82563	0.574813	0.82307
0.439908	1.46763	1.36234		0.992634	0.714346	0.881415		0.661108	0.583343	0.509477
0.601282	1.62608	1.13864		0.749441	0.53667	0.860044		0.572577	0.700273	0.697589
0.892915	0.986214	1.3318		0.630222	0.607906	1.08708		1.22073	0.694606	0.188169
1.75898	1.13907	1.22746		1.22218	1.40767	2.33135		1.51646	0.534064	0.291415
1.54502	0.840104	0.936005		1.05357	0.594999	0.76915		0.912351	0.587329	0.352193
1.25622	1.07286	1.61282		0.817655	0.640013	1.06715		0.873555	0.985983	0.50036
1.06071	1.32395	0.942306		0.968803	0.804709	0.92543		0.797629	0.388111	0.644254
1.3957	0.984654	1.27926		0.866359	0.498327	1.19757		1.11218	0.730933	0.303029
1.83782	0.940785	1.03226		0.589331	0.441053	1.0197		0.977389	0.555693	0.812022
1.31616	1.11635	1.44129		0.647359	1.01426	0.750554		0.760603	0.535783	0.389859
1.4186	1.22227	1.10558		0.902873	0.533047	1.21432		0.991447	0.527778	0.47103
2.34659	1.88525	1.78024		0.774943	0.690107	1.31566		0.863539	0.622967	0.286289
1.18093	2.1046	1.07006		1.96409	0.717418	0.711154		1.2307	0.425018	0.309301
1.31492	1.23681	0.811294		0.987655	0.842205	1.26633		0.999106	0.540499	0.386025
1.2142	1.3448	1.89431		0.794362	1.07604	0.630348		0.763557	0.514308	0.377116
0.712645	1.12483	0.975653		0.632746	0.805443	0.850719		1.08894	0.472787	0.209455
1.62672	1.80166	1.04561		0.805801	0.630982	0.602991		1.07903	0.662102	0.738827
0.790587	0.97932	0.769843		1.23618	0.706116	0.449636		1.0351	0.73669	0.71699
1.7452	1.51596	1.44461		0.577037	0.56318	1.12313		1.28504	0.417898	0.831841
1.3138	1.17392	1.42145		1.19737	0.526835	0.676615		1.01033	0.682881	0.359738
1.08751	1.97532	1.06925		0.891863	0.878332	0.978143		1.51823	0.510923	0.210611
1.73233	1.04823	1.10233		1.09647	0.808699	0.920105		1.42928	0.485805	0.25517
0.884589	1.76652	1.47521		0.775432	1.06132	0.996884		0.961513	0.587585	0.314353
1.60016	0.94712	1.34759		0.836044	0.682299	0.925497		1.40434	0.571932	0.503919
1.43149	1.60051	0.648944		0.54797	0.613673	0.926444		1.11628	0.549547	0.395523
0.623301	1.2116	1.71107		0.708252	1.02242	0.870851		0.774717	0.504135	0.319669
0.932391	0.864381	2.011		1.05347	1.26022	0.826781		0.92318	0.554351	0.248497
3.20347	1.42678	1.02099		0.658419	0.976991	0.680981		0.593046	0.467082	0.473776
1.57793	0.999616	1.53763		1.05868	0.894918	0.546644		0.779342	0.42756	0.241196
1.58436		0.951136		0.528126	0.673489	0.872846		0.872983	0.691866	0.458083
1.25067		0.768652		1.16372	0.776274	0.70796		1.03439	0.375173	0.23019
0.658549		0.484277		0.583175	0.82579	0.755329
1.10034		0.826085		0.913345	0.685678	0.710724
1.23919		0.698174		1.08424	1.51052	0.704676

## Sheet: Area-F1h,k;S3a
KO				NIH-3T3				NIH-3T3
mCherry paxillin + GFP integrin				mCherry paxillin + GFP integrin				GFP integrin
β3 WT	β3 VE	β3 VEYA		β3 WT	β3 VE	β3 VEYA		β3 WT	β3 VE	β3 VEYA
1.22927	0.669612	0.916951		1.46922	1.05885	1.3389		0.853333	1.09982	1.25934
1.09877	1.06673	1.56187		1.45625	1.0555	1.43826		1.16107	1.08958	1.53179
1.13364	1.1674	1.24905		1.16578	0.731515	1.16613		0.92566	0.903194	1.1564
0.732386	1.2313	1.19615		1.05622	1.10734	1.00257		0.746118	1.29725	1.41576
0.74747	1.75045	2.24983		1.74626	1.01007	1.64714		1.22847	0.830147	1.788
0.868812	0.791271	2.37		0.976357	1.1147	1.6533		1.29291	0.977594	1.56042
1.23154	0.904894	1.34669		1.23466	1.48261	1.26656		0.843231	0.933141	1.53156
0.961754	1.60204	1.50034		1.29615	1.38407	1.27944		1.21637	1.29844	1.65909
1.08578	0.933171	1.25084		1.02341	0.804245	1.30651		1.20512	0.71603	1.08238
1.08146	0.927391	1.72304		1.04306	0.921577	1.0259		0.996058	0.800201	2.263
0.941183	1.42081	2.95763		1.23117	0.922634	0.983333		1.01987	1.21787	1.58292
2.04212	0.990449	1.97644		1.10296	0.692735	2.02043		0.964592	0.916149	1.2398
1.75517	0.893109	1.48821		1.17339	1.29897	2.90148		0.834534	1.07174	1.73339
2.14382	1.37478	1.36745		1.16884	1.22382	1.57821		0.986585	0.901864	1.32971
2.25115	1.16855	1.23615		0.71961	0.953407	1.45487		0.97	1.09959	2.02548
1.46191	1.43688	1.70987		1.04816	1.03583	2.28415		1.09163	0.84062	1.48184
0.982394	1.14223	1.56681		0.874519	1.0463	1.24828		1.52015	1.1275	1.59592
0.922048	1.53713	1.5055		1.12062	0.99393	0.859778		1.05913	0.884479	1.16356
1.255	0.983667	1.32606		1.20109	1.30263	1.87089		1.28382	0.779031	1.27294
1.16735	2.60545	1.35319		1.44851	1.02454	1.49559		1.70773	0.992871	1.51966
0.55	0.711429	1.45759		1.49653	1.48093	1.6768		1.06857	0.850504	1.66836
1.58	0.9388	1.1194		1.27253	1.66325	1.62597		1.08971	1.13294	1.37915
1.58	0.825113	2.16481		1.24696	0.821933	1.51069		1.27145	0.920622	0.995217
0.35	0.689225	1.54754		1.36827	1.55683	1.49477		1.45509	0.915377	0.983333
0.93	1.82208	1.24738		1.19468	1.18022	1.81804		0.98169	0.964261	1.33661
0.93	0.818661	1.87151		2.16577	1.65893	2.13722		1.38537	0.809681	1.58811
0.45	0.862195	1.42474		1.69763	1.07735	1.91607		1.29259	0.864708	1.91738
0.25	0.836897	1.05398		1.05164	0.921722	1.72619		1.12642	0.925099	1.20764
0.25	0.883457	1.2873		1.24571	1.08831	1.88808		0.879682	1.1564	1.18339
2.39	0.825372	2.18167		1.46706	1.51465	1.69239		1.12968	0.927487	1.77329
0.73	1.05667	1.17896		1.36966	1.05297	1.63961		1.08164	1.16605	1.80893
2.36	1.29176	1.76562		1.09959	1.28068	1.16596		1.23725	0.700659	1.26713
0.53	1.08233	2.05957		1.13745	1.44338	1.08177		1.12261	0.783908	1.10716
0.38	0.850748	1.1077		1.36043	0.977897	1.51612		1.80333	1.00905	1.74338
0.35	0.750867	1.85341		1.31176	0.804825	1.81827		1.46478	0.89918	1.26
1.38	0.726744	1.59		1.02036	0.930484	1.34		1.0275	0.860615	1.79438
0.75	1.34774	1.4631		1.13624	1.06771	1.52443		1.10363	1.12498	1.113
1.81	0.815606	1.54375		1.26268	1.21576	1.39358		1.17963	0.997609	1.75844
0.48	1.22628	1.30796		1.76273	0.874762	1.53955		1.13732	0.71848	1.66
0.33	1.14243	1.55515		1.56958	0.897195	2.08717		1.09256	0.764713	1.58453
1.12555	1.58732	1.68615		1.62812	1.11344	1.41806		1.361	1.70901	1.2902
0.772917	1.35587	1.3792		1.10379	1.2619	1.38991		1.0783	0.96344	1.07954
1.00404	0.965714	1.18087		1.04875	1.15995	1.392		1.18421	0.90734	1.36378
1.0985	0.711699	2.558		1.1434	1.34685	1.85195		1.38582	0.926842	1.19485
0.936	0.708352	1.54436		1.04922	0.89904	1.16233		1.22263	0.932315	1.31185
0.893721	0.843425	1.46259		1.22505	1.4705	2.46367		1.03962	1.26738	1.34577
0.717184	0.9246	1.07244		1.54301	0.88896	2.78607		1.67327	0.913344	2.77427
0.95	1.39109	0.801746		1.74836	0.869787	2.91241		2.34057	1.06102	1.66593
1.20619	1.05845	1.08848		0.988857	1.03134	1.38642		1.27967	1.18147	2.63949
0.813165	0.830568	0.884474		1.47675	0.95	1.18355		1.05615	1.19293	1.74432
0.9	1.0575	1.32738		1.0885	1.02029	1.54314		1.35254	0.923642	0.9537
1.20928	0.861429	1.17684		0.972676	0.852721	1.66394		1.32406	0.963909	1.63236
1.31902	1.12136	1.1353		1.46622	1.21469	1.96542		1.09377	1.35205	1.48606
1.025	1.34909	1.29054		1.64719	0.840486	1.32588		0.897561	1.22031	1.29463
1.09586	0.979664	1.17844		1.02422	0.912957	1.84659		1.21494	1.04796	1.296
0.821927		1.07306		1.1431	1.13638	1.98914		1.25948	1.08907	1.20354
1.80323		1.38206		0.918966	1.13984	1.69084		1.22733	0.878419	2.4591
1.03048		1.33758		1.59686	1.04478	2.52524		2.17476	0.79	3.00602
1.33704		1.62109		0.976276	0.936195	1.49704		1.61295	0.966417	1.505
0.932326		1.09055		0.946667	0.857079	1.70623		0.923711	1.12357	1.27897

## Sheet: max length-F1i,l;S3b
KO				NIH-3T3				NIH-3T3
mCherry paxillin + GFP integrin				mCherry paxillin + GFP integrin				GFP integrin
β3 WT	β3 VE	β3 VEYA		β3 WT	β3 VE	β3 VEYA		β3 WT	β3 VE	β3 VEYA
1.84885	1.5168	1.95476		1.91274	1.70044	2.57849		1.61827	2.13679	2.46292
1.70985	1.94925	2.921		2.01656	1.93417	2.38783		1.76179	2.34486	2.55299
1.70636	1.87338	2.26274		1.67041	1.48614	2.07568		1.81075	1.89465	2.4026
1.43295	2.29896	2.13881		1.63441	2.00297	1.96054		1.38488	2.23782	2.97576
1.63855	2.91493	2.37461		2.27546	1.68833	2.66317		1.88181	1.79093	3.368
1.64891	1.46699	3.71217		1.55129	2.0753	2.97425		1.78314	2.03383	2.6175
2.23846	1.76858	2.13531		2.00466	2.11732	2.67574		1.52692	1.94576	2.57089
1.86667	2.57888	3.12845		1.79615	2.26753	2.38258		1.71887	2.39503	2.60606
1.65214	1.88445	2.19605		1.76159	1.63569	1.9634		1.77951	1.71419	2.4498
1.9122	1.90232	3.1863		1.83	1.72756	2.17902		1.7074	1.74671	3.94717
1.60805	1.98195	4.16553		1.71099	1.73317	1.88214		1.855	2.27847	2.74778
2.82212	1.97247	3.00525		1.57919	1.52197	3.51174		1.89408	2.09764	2.2852
2.73967	1.64238	2.40976		1.90193	1.95517	2.90889		1.80466	2.15268	3.70516
2.86588	2.46804	2.39894		1.99791	2.09	2.45161		1.64756	2.02847	2.25257
3.10525	2.26494	1.93979		1.38026	1.73765	2.4233		1.83766	1.95817	3.44677
2.33324	2.33763	2.57089		1.68464	1.81201	3.02509		1.84	1.87037	2.88194
1.69268	2.15692	3.02714		1.65481	1.72568	2.85724		2.27895	2.17713	2.54143
1.74446	2.38313	2.77813		1.59072	1.6941	1.65044		1.80402	1.75227	2.19156
2.09829	1.93667	2.48433		1.66391	1.73613	2.89643		1.77899	1.69061	2.73341
1.88306	3.99946	2.62851		1.95088	1.9169	1.87396		2.05727	1.9445	3.09287
1.52	1.50593	2.58621		1.78084	1.97293	2.7988		1.68881	1.90892	2.54344
2.39	1.5387	1.93663		1.82533	2.04797	1.99963		1.79435	2.40776	2.33691
3.29	1.51526	3.33037		1.84913	1.66807	2.72517		1.98368	1.64606	2.03087
1.34	1.58434	2.84147		2.1884	2.17553	2.52977		2.02649	1.78628	2.17342
1.16	2.23679	1.9541		1.8013	1.77883	2.49594		1.46155	2.28809	2.64589
1.36	1.60449	2.89215		2.47539	2.02791	2.25646		2.32049	1.74585	2.88171
0.94	1.54604	2.47928		2.2221	1.71426	2.70871		1.95271	1.86102	2.77623
0.7	1.7269	2.1363		1.9123	1.6644	2.5954		1.95321	1.78258	2.13818
0.73	1.7242	2.89838		1.99132	1.62521	2.25466		1.64554	2.15544	2.34188
2.81	1.59273	3.37333		2.08482	1.70198	2.65728		1.875	2.18508	3.38151
1.41	2.04369	2.48937		1.91993	1.68807	2.35398		1.67687	2.62226	2.79653
2.19	1.78855	3.07938		1.92804	1.73242	2.48817		1.7325	1.64956	2.54533
1	1.77089	3.11435		1.7584	1.98541	1.79085		1.74579	1.60552	2.4547
0.79	1.36766	2.23149		1.81183	1.78665	2.437		2.51524	1.93091	3.05986
0.73	1.51967	3.68293		1.73218	1.68763	3.10296		2.28956	1.93541	2.44236
1.53	1.43721	2.52654		1.57778	1.59048	2.29244		1.73192	1.95133	3.09088
1.48	2.33194	3.02655		1.67233	2.16422	2.37939		1.59868	2.20013	2.57918
2.16	1.44227	2.49		2.01261	1.84083	2.57963		1.7628	1.8788	3.64359
1.22	2.10465	2.34673		2.28386	1.64562	2.89796		1.6375	1.6545	2.79448
0.97	2.16622	2.5547		2.30169	1.74244	3.07076		1.93767	1.69057	3.0576
1.77857	2.50036	3.12385		1.85731	2.03039	2.54748		2.102	2.47434	2.22748
1.37521	2.43761	2.4184		1.70711	2.03298	2.40282		1.91434	1.64876	2.06046
1.74614	1.81204	2.36152		1.82875	1.78527	2.29962		1.78667	1.68697	2.56673
1.50975	1.64752	3.42031		2.09736	2.23348	2.53717		2.05182	1.87184	2.35594
1.776	1.65923	3.09615		1.74597	1.66296	2.194		1.88667	1.77222	2.31385
1.78954	1.81603	2.35671		1.86045	2.21745	3.19767		1.77415	2.25376	2.67815
1.3934	1.7582	2.25219		2.07626	1.88304	3.5575		2.40135	1.75525	3.37854
1.66064	2.51109	2.03143		2.14492	1.75181	4.07621		2.683	1.84175	2.99648
1.75022	2.06569	2.37212		1.57996	1.77052	2.19433		1.76233	2.33983	3.39644
1.51849	1.69807	1.78702		2.20602	1.73472	2.095		1.74897	2.27425	3.21318
1.71643	1.82187	2.63705		1.78638	1.73725	2.55451		1.82966	1.71907	1.9038
1.68817	1.6782	2.58658		1.75422	1.63735	2.98817		1.81797	1.93687	2.91224
2.25927	2.27477	2.44182		2.12012	1.74853	3.11491		1.71293	2.43949	2.55872
1.82759	2.45034	2.5157		1.97333	1.59583	2.16471		1.62183	2.2136	2.36925
1.829	1.93109	2.79578		1.80108	1.85617	3.11024		1.77141	1.5798	2.53943
1.62991		2.38742		1.76138	2.08314	2.964		1.88414	2.19318	2.27576
2.54154		2.31994		1.62224	1.87787	2.68551		2.00119	1.68954	3.38665
1.97679		2.09161		1.88674	1.82274	3.45603		2.31286	1.56451	3.10398
2.16898		2.48696		1.52969	1.57069	2.8072		2.21333	1.8865	2.37288
1.55895		2.19312		1.50927	1.82854	2.63906		1.59526	2.06624	2.32359

## Sheet: Counts_image-F1j,m;S3c
KO				NIH-3T3				NIH-3T3
mCherry paxillin + GFP integrin				mCherry paxillin + GFP integrin				GFP integrin
β3 WT	β3 VE	β3 VEYA		β3 WT	β3 VE	β3 VEYA		β3 WT	β3 VE	β3 VEYA
96	103	82		102	113	73		81	165	106
130	107	80		64	60	23		84	144	67
77	77	95		147	132	111		106	144	100
176	77	109		111	222	74		170	142	66
83	67	117		99	144	63		72	204	70
101	236	23		140	215	188		86	133	120
13	141	130		88	142	61		130	191	90
57	98	58		148	194	89		80	147	33
154	164	190		138	318	106		41	267	101
82	69	46		72	279	122		104	149	60
169	185	38		171	262	42		78	150	72
33	89	59		270	117	23		98	161	102
60	193	84		62	58	27		161	265	62
68	138	94		43	178	56		41	236	105
61	83	96		77	226	115		47	169	62
68	93	79		125	144	53		43	242	103
71	94	91		104	403	58		67	80	98
83	80	80		194	285	90		92	163	45
88	120	104		110	251	56		89	196	85
147	55	47		114	174	177		22	202	87
68	140	58		202	215	25		42	139	128
134	100	83		150	123	134		69	85	94
82	133	27		69	119	58		76	241	115
81	129	61		75	161	88		57	199	120
81	53	61		77	179	143		71	115	124
70	127	93		26	253	79		41	94	111
118	164	97		114	155	140		85	274	61
92	58	108		122	209	139		162	151	55
80	81	37		91	242	73		157	114	165
88	121	36		85	157	92		62	191	73
160	84	48		146	145	103		67	195	75
120	165	48		97	132	104		40	91	122
139	90	46		94	157	164		88	174	134
70	107	87		164	233	80		42	199	71
77	150	41		165	114	81		90	183	55
47	86	78		248	124	41		52	195	80
50	31	29		210	83	115		91	231	110
47	66	24		138	278	109		82	92	64
79	43	49		44	105	88		56	171	67
30	37	66		71	221	53		43	331	150
119	112	13		186	154	139		60	152	151
144	46	50		211	168	117		53	218	65
57	98	46		48	182	105		57	188	98
40	153	32		53	92	113		55	114	101
45	91	39		77	125	60		57	108	65
43	73	143		111	141	120		106	149	130
103	100	41		83	125	28		52	320	89
62	46	63		61	188	29		35	371	91
139	58	33		245	134	120		60	177	59
139	176	114		83	303	76		39	167	44
42	64	61		80	309	51		59	162	100
153	133	38		71	136	71		64	243	165
41	44	66		82	177	59		106	117	109
58	88	93		114	144	51		82	228	67
70	119	45		83	115	41		85	49	175
109		62		58	210	70		58	107	99
65		170		116	183	107		101	215	155
84		62		86	186	63		42	257	83
108		46		196	318	125		78	120	146
86		109		150	89	53		97	157	39

## Sheet: 9EG7-GFP ratio-FS2a,b
KO				NIH-3T3
mCherry paxillin + GFP integrin				mCherry paxillin + GFP integrin
ratio 9EG7/GFP				ratio 9EG7/GFP
β3 WT	β3 VE	β3 VEYA		β3 WT	β3 VE	β3 VEYA
0.547227	0.473548	1.41061		1.26874	1.2817	1.12979
0.561269	0.707583	1.32612		1.12498	3.80003	1.34341
0.207462	0.655328	1.42424		0.815437	0.552124	1.87249
0.922668	2.17648	1.41744		0.988569	1.00817	2.29207
0.781205	0.99529	1.13721		1.87375	0.488341	1.21146
0.956865	0.780455	1.16752		1.63721	0.895327	2.99407
5.15423	0.799243	0.849627		0.696511	0.642037	1.5736
0.918691	0.762365	1.4913		1.41198	1.3497	0.944819
0.707174	0.699568	0.822945		1.03603	1.13635	1.71401
0.765687	0.98248	1.23135		1.17499	0.760021	1.10449
0.767096	0.695972	1.51368		0.890414	1.02803	0.854299
1.29172	0.648743	3.04775		0.781415	0.637648	0.908596
1.30305	0.680714	1.16678		0.80136	0.642734	0.605205
0.889599	0.748608	1.33021		1.23795	0.551123	1.01516
0.505476	1.19701	0.999232		0.74126	0.932363	0.982066
0.420616	1.47003	0.806947		0.72992	0.512254	0.710484
0.915404	0.881661	1.10614		0.997775	2.07284	1.56435
0.832591	0.719131	1.39594		0.6173	1.69082	1.14977
0.848912	0.594776	1.39394		0.556337	0.559092	0.847502
0.703056	0.427236	0.947311		0.618076	0.809083	1.37831
0.638508	0.75194	0.812986		1.08372	0.746124	0.356669
0.94975	0.733804	1.18831		1.90599	0.819691	1.82969
0.720829	0.754254	1.06494		1.21558	0.56638	0.848965
1.39132	1.18343	0.764315		1.32851	0.522783	0.713107
0.703803	0.733034	0.458601		0.905632	0.77003	0.705301
1.0735	0.577233	0.911449		0.68529	0.53544	0.882193
0.636368	1.3895	0.831371		1.05267	0.653346	0.254949
1.01804	4.25262	1.06193		0.958302	0.567175	0.991513
0.823185	0.569352	1.26516		0.92795	0.302215	0.53173
1.74107	0.718716	0.739001		0.876693	0.801969	0.248788
1.1072	0.775383	0.940428		0.839052	0.583258	0.40115
0.833894	0.350918	0.694002		0.764236	0.380594	0.356362
0.432485	0.599361	0.671988		0.505556	0.46664	0.47173
0.834277	0.639128	0.838131		1.02932	0.791422	0.359586
1.97014	0.674097	0.838759		0.764968	0.470005	1.16613
0.790345	0.708644	0.990453		1.35373	0.483671	0.381254
0.931828	0.550162	0.825985		0.706907	0.407322	0.464826
1.41192	0.984281	1.2318		1.07056	0.799827	0.703457
1.33724	0.699672	0.736971		0.967528	0.839269	0.398052
0.654295	3.50573	1.10215		1.05781	0.648601	0.441318
1.17405	0.43681	2.26979		0.375455	0.729798	1.44663
1.51821	0.617883	0.805791		0.92858	0.928851	0.96015
0.924297	0.516403	0.749719		0.675332	0.828789	0.736581
0.639331	0.779992	0.8926		1.95418	1.19012	1.20377
1.0627	0.940868	1.27884		1.33973	1.02297	0.995458
1.33005	0.746229	0.834694		1.11905	0.911997	0.897359
1.04314	0.808685	1.13908		0.64324	1.17562	0.874239
0.758628	0.583975	0.847291		0.828822	1.26711	0.883501
0.8331	0.551027	0.738128		0.892259	0.994333	0.603641
0.91591	0.699853	0.708281		1.01458	1.04093	0.535954
0.82591	0.488175	1.01854		0.935688	0.533083	0.898526
0.685956	0.577347	1.40021		0.808372	0.41983	0.584203
1.10041	0.682011	0.924786		0.875222	0.606782	0.57747
2.97181	0.613847	0.659495		1.01992	0.692386	0.946205
0.863262	0.602988	1.18015		1.01307	1.52537	0.803789
0.768339		0.914408		0.962209	0.782139	0.805539
0.515472		0.659048		0.949213	0.659982	1.20625
0.567462		0.637778		1.2805	0.993917	0.741335
0.842795		1.38577		0.945955	0.971359	0.983758
0.659164		0.891855		1.43862	0.852301	0.902817

## Sheet: BiFC_int-pax-F2d;S4a,d;7i,k;9d
integrin	β3_CC	β3_CC	β3_CC	β3_CC	β3_CN	β3_CN	β3_CN	β3_CN	β3VEYA_CC	β3VEYA_CN	β3_CC	β3_CN
pax	CN_pax_mCh	mCh_pax_CN	CN_LIMs_mCh	mCh_LIMs_CN	CC_pax_mCh	mCh_pax_CC	CC_LIMs_mCh	mCh_LIMs_CC	mCh_pax_CN	mCh_pax_CC	mCh_pax1334_CN	mCh_pax1334_CC
	0.17008	0.360643	0.112388	0.233251	0.115838	0.0765432	0.10302	0.251544	0.296009	0.085507	0.518496	0.379259
	0.130323	0.432654	0.283879	0.227724	0.123078	0.214543	0.0645706	0.16832	0.274293	0.293687	0.811493	0.51515
	0.0685561	0.584917	0.106555	0.427329	0.0846185	0.401885	0.0701879	0.0810672	0.563426	0.21426	0.930283	0.17556
	0.12305	0.417756	0.150662	0.639222	0.091674	0.178707	0.144897	0.230964	0.578399	0.169357	0.61182	0.511977
	0.206961	0.464508	0.0664563	0.172009	0.108938	0.217062	0.0775156	0.111176	0.24423	0.154944	0.62582	0.283123
	0.0770244	0.642857	0.104337	0.297986	0.0773496	0.219106	0.12632	0.199388	0.125087	0.179987	0.726678	0.636625
	0.19403	0.274391	0.0636594	0.73297	0.0943273	0.182005	0.0665209	0.247674	0.622314	0.11884	0.963616	0.606309
	0.247676	0.650488	0.16442	0.422458	0.0361568	0.0830975	0.101832	0.104347	0.827276	0.115885	0.852216	0.59334
	0.211317	0.353395	0.0474443	0.198538	0.102223	0.228088	0.0881196	0.297676	0.330447	0.0788826	0.824793	0.160409
	0.064097	0.632357	0.0758084	0.729935	0.08923	0.173054	0.0620722	0.120783	0.42624	0.166694	0.401624	0.383456
	0.13339	0.594011	0.123454	0.521144	0.0982102	0.239153	0.092727	0.159782	0.777689	0.367586	0.733439	0.0837623
	0.0910498	0.377684	0.0867401	0.658515	0.0672503	0.272327	0.0689782	0.219367	0.233141	0.227131	0.822441	0.332867
	0.157207	0.273363	0.0593382	0.322687	0.0652754	0.219727	0.0658665	0.203176	0.496445	0.272084	0.518983	0.373285
	0.138653	0.524405	0.100831	0.252753	0.113218	0.543206	0.0846962	0.0719698	0.826062	0.178297	1.03095	0.432118
	0.141459	0.740723	0.320513	0.447101	0.0648751	0.445912	0.132387	0.27993	0.239928	0.210522	0.988658	0.405405
	0.0709041	0.560688	0.114502	0.446961	0.0812358	0.64967	0.0576123	0.317553	0.402347	0.157496	0.8133	1.08939
	0.222617	0.222257	0.0579726	0.539333	0.0541099	0.184559	0.0750668	0.262559	0.267569	0.140995	0.505054	0.424795
	0.205528	0.573837	0.0928126	0.529026	0.0943333	0.257288	0.0747924	0.234892	0.467171	0.11146	0.655432	0.567113
	0.237284	0.368271	0.188963	0.122395	0.0613532	0.307952	0.0863106	0.239214	0.0888901	0.239496	0.58246	0.288521
	0.163525	0.53168	0.221663	0.782214	0.0673557	0.267225	0.087506	0.220945	0.750703	0.186508	0.727011	0.461083
	0.282407	0.773074	0.0686592	0.722665	0.0874518	0.234266	0.0803018	0.208437	0.765093	0.220531	0.205179	0.803383
	0.137265	0.577709	0.105492	0.529709	0.0653273	0.516962	0.0800774	0.202648	0.343762	0.204357	0.884549	0.48407
	0.108025	0.816125	0.201398	0.633982	0.0636818	0.635518	0.116219	0.178077	0.293552	0.222884	0.58166	0.95287
	0.0852505	0.583923	0.083031	0.238679	0.0868147	0.335467	0.0626651	0.168114	0.305408	0.329065	1.02688	0.207135
	0.0755292	0.308295	0.0737496	0.389963	0.118321	0.192563	0.127585	0.120609	0.779292	0.0862539	0.507919	0.485175
	0.124503	0.37618	0.0455264	0.61167	0.0962871	0.171738	0.0858261	0.217789	0.286621	0.168329	0.936824	0.415485
	0.0933261	0.474806	0.113536	0.3881	0.112757	0.706796	0.0745955	0.392258	0.410908	0.165038	0.511245	0.386587
	0.13704	0.763655	0.14548	0.374201	0.0733294	0.277451	0.0603368	0.355454	0.488295	0.0954771	0.786577	0.230949
	0.0881688	0.384157	0.111914	0.569622	0.0991987	0.349929	0.0456546	0.323567	0.709526	0.426047	0.355938	0.499955
		0.662195	0.16656	0.629034	0.0729418	0.440856	0.120176	0.135041	0.291276	0.131748	0.74908	0.74269
	0.136982	0.706314	0.136345	0.656173	0.133311	0.254944	0.0782342	0.172595	0.267798	0.329866	0.454547	0.225483
	0.148242	0.908596	0.430875	0.279925	0.0968464	0.132296	0.103344	0.141385	0.164805	0.171417	0.265325	0.0464163
	0.267967	0.836103	0.1515	0.303232	0.138552	0.272729	0.0794596	0.130566	0.119816	0.176167	0.501338	0.259278
	0.0910202	0.613929	0.412698	0.572549	0.118483	0.423317	0.085654	0.240688	0.6709	0.381134	0.394258	0.250462
	0.213217	0.785166	0.168237	0.489641	0.0891564	0.28881	0.0623093	0.181828	0.261763	0.334183	0.342269	0.301471
	0.131315	0.534986	0.135046	0.617587	0.0903903	0.301911	0.0744908	0.152658	0.117404	0.222333	0.0784752	0.175512
	0.193505	0.657945	0.0842776	0.347273	0.0757637	0.0851312	0.111601	0.0995511	1.09964	0.145475	0.298568	0.212838
	0.16523	0.615868	0.0867237	0.273814	0.0731685	0.260034	0.0610761	0.115881	0.863286	0.230927	0.50834	0.329698
	0.0923644	0.830333	0.105266	0.346136	0.0751116	0.173936	0.0961019	0.100402	0.401759	0.576068	0.537168	0.280305
	0.14591	0.52057	0.0814236	0.43374	0.116886	0.160574	0.125166	0.183012	0.572116	0.36372	0.546703	0.405103
	0.114447	0.42209	0.0776645	0.285078	0.079877	0.221049	0.0966184	0.266172	0.902222	0.230212	0.638623	0.317826
	0.101463	0.56177	0.0707001	0.212363	0.0681528	0.251911	0.105682	0.316707	0.809554	0.309976	0.914464	0.154759
	0.12759	0.580121	0.148295	0.683278	0.0726169	0.576935	0.0618211	0.283654	0.632486	0.359244	0.785044	0.205186
	0.0517944	0.548168	0.217972	0.272391	0.0836335	0.261802	0.10882	0.262859	0.426477	0.307116	0.107114	0.171804
	0.176457	0.239978	0.403586	0.453999	0.0846113	0.628875	0.0607127	0.129104	0.663918	0.179609	0.32637	0.226184
	0.0585461	0.578615	0.0963583	0.137957	0.1217	0.304837	0.115706	0.2764	0.626581	0.284019	0.565445	0.128565
	0.0771066	0.762551	0.0697858	0.331821	0.085387	0.218798	0.100793	0.100485	0.627685	0.091246	0.462006	0.232779
	0.151309	0.651625	0.387193	0.496748	0.0764257	0.398392	0.0848215	0.192786	0.193094	0.168722	0.382315	0.108971
	0.131455	0.928954	0.209288	0.665968	0.0717416	0.255964	0.115183	0.152564	0.417963	0.201179	0.380102	0.204222
	0.0672053	0.232122	0.168545	0.569319	0.112452	0.275413	0.109593	0.307919	0.227389	0.184115	0.775657	0.248293
	0.305537	0.547766	0.265649	0.521162	0.0672529	0.396221	0.0691485	0.229663	0.175002	0.237649	0.406152	0.293704
	0.291584	0.8244	0.464351	0.308204	0.0727041	0.494002	0.0885755	0.222794	0.286257	0.136956	0.610691	0.380092
	0.0968335	0.243501	0.400532	0.514554	0.0659721	0.284186	0.0706768	0.28756	0.855962	0.197438	0.564524	0.307657
	0.0876899	0.821051	0.0863233	0.189885	0.0681233	0.425965	0.0791728	0.143435	0.0760474	0.240585	0.54409	0.172455
	0.33178	0.442873	0.459889	0.434748	0.0738027	0.140853	0.163506	0.296548	0.215182	0.154784	0.483223	0.335779
	0.0683951	0.620791	0.170232	0.453542	0.0345027	0.466869	0.115883	0.305606	0.543354	0.278628	0.500895	0.237413
	0.0519351	0.349299	0.115138	0.755608	0.0845943	0.457836	0.113864	0.311278	0.17118	0.259926	0.829852	0.304309
	0.156476	0.980217	0.0356545	0.513077	0.0584696	0.202366	0.0471195	0.130934	0.421019	0.286773	0.579095	0.522004
	0.0519211	0.177142	0.0392	0.54742	0.100557	0.299482	0.0495375	0.235155	0.388667	0.107196	0.678884	0.252311
	0.129376	0.6723	0.0693753	0.489383	0.0876659	0.422131	0.0642576	0.581144	0.143918	0.263932	0.814766	0.217898
	0.10522	0.282157	0.0521671	0.396365	0.0870053	0.170741	0.0637752	0.252591	0.711782	0.477857	1.136	0.123461
	0.060508	0.389463	0.142435	0.190243	0.061779	0.400674	0.0675089	0.646189	0.3712	0.259737	1.08491	0.668069
	0.0702324	0.445031	0.0729145	0.224234	0.0763295	0.243958	0.0700781	0.199084	0.454442	0.103501	1.15052	0.475621
	0.0694353	0.165933	0.168085	0.702701	0.100048	0.175484	0.0639284	0.119727	0.405107	0.277581	1.30578	0.511521
	0.100665	0.710732	0.0825226	0.751898	0.126213	0.385389	0.106545	0.300601	0.496277	0.324273	0.617879	0.670046
	0.100708	0.176757	0.185819	0.586653	0.130483	0.416232	0.0883931	0.242772	0.569601	0.235812	0.521493	0.499432
	0.111447	0.363853	0.31444	0.516681	0.0658009	0.413619	0.088308	0.268094	0.151507	0.119321	0.94483	0.187122
	0.129588	0.495495	0.0592482	0.581428	0.196164	0.31378	0.0813347	0.0828495	0.143458	0.281682	0.421977	0.208203
	0.127568	0.621634	0.105812	0.516591	0.075368	0.451544	0.0922629	0.134225	0.259971	0.279876	1.1509	0.773682
	0.0509488	0.327224	0.110231	0.50414	0.123581	0.237189	0.0766758	0.0813421	0.152231	0.76924	0.538642	0.370587
	0.083158	0.873785	0.152911	0.303704	0.123114	0.282566	0.0599049	0.247095	0.203955	0.28238	1.06091	0.312875
	0.0728755	0.439871	0.163823	0.437132	0.133341	0.157362	0.0539933	0.453557	0.158337	0.116433	0.0980763	0.389045
	0.099956	0.519884	0.23649	0.347687	0.115131	0.434581	0.0486013	0.25513	1.42255	0.137193	0.544281	0.399087
	0.0765011	0.660295	0.111463	0.159858	0.115915	0.454036	0.0570478	0.324706	0.504276	0.317113	0.55006	0.762431
	0.0766796	0.659649	0.536437	0.740234	0.0681987	0.27019	0.0525199	0.282614	0.159421	0.172524	1.20146	0.332842
	0.0697287	0.361191	0.236378	0.334705	0.0850845	0.35633	0.0509039	0.282152	0.887324	0.137319	1.43853	0.129484
	0.127081	0.303103	0.13759	0.42103	0.0862532	0.321489	0.0390007	0.23495	0.454905	0.280513	0.853259	0.317858
	0.122292	0.846791	0.342184	0.604625	0.0845659	0.511441	0.0701106	0.387459	0.719577	0.285539	1.1735	0.46263
	0.0725756	0.568969	0.247382	0.380736	0.104068	0.36751	0.0518174	0.15608	0.725818	0.101908	1.11947	0.186058
	0.0835971	0.805112	0.0896974	0.724156	0.194206	0.235572	0.0610323	0.132518	0.252641	0.217244	1.33428	0.3261
	0.0761367	0.807086	0.137121	0.63696	0.0792573	0.143506	0.0714395	0.265223	1.19661	0.117434	1.20453	0.111771
	0.142232	0.879482	0.10344	0.222196	0.0978942	0.316056	0.0630537	0.168597	1.12688	0.23289	1.10252	0.466063
	0.0937777	0.837317	0.222262	0.513625	0.0884595	0.316071	0.0749865	0.129002	0.335392	0.142915	0.989215	0.779984
	0.103871	0.632904	0.52959	0.330671	0.122613	0.244743	0.0679553	0.190734	0.386603	0.2138	0.963231	0.284889
	0.168654	0.486504	0.0844358	0.476155	0.130369	0.182124	0.0466922	0.330779	0.382975	0.331627	1.05523	0.35953
	0.0683725	0.904004	0.173897	0.66238	0.0940228	0.221565	0.0721652	0.213573	0.354243	0.505914	1.15457	0.672044
	0.236691	0.556728	0.073328	0.270917	0.130228	0.275245	0.0875415	0.144233	0.384549	0.279364	0.983967	0.18634
	0.0997727	0.435669	0.279877	0.352079	0.103788	0.269115	0.0832809	0.238585	0.458902	0.554379	0.920354	0.245359
	0.0567468	0.53654	0.0755155	0.456021	0.168851	0.235078	0.0578816	0.173804	0.76315	0.186799	1.20663
		0.192048		0.563613	0.0954251	0.426352	0.122725		0.688194	0.219205	1.38075
		0.154323				0.122293				0.0765432
		0.528459				0.277352				0.214543
		0.489838				0.1816				0.401885
		0.334408				0.103695				0.178707
		0.687032				0.664832				0.217062
		0.47327				0.652988				0.219106
		0.509048				0.408135				0.182005
		0.693887				0.218091				0.0830975
		0.0890995				0.560065				0.228088
		0.314989				0.205457				0.173054
		0.393149				0.441651				0.239153
		0.564844				0.260144				0.272327
		0.393553				0.28479				0.219727
		0.615078				0.216531				0.543206
		0.408433				0.175618				0.445912
		0.672163				0.234891				0.64967
		0.259832				0.142891				0.184559
		0.74585				0.362124				0.257288
		0.691286				0.128019				0.307952
		0.624991				0.325225				0.267225
		0.884557				0.274432				0.234266
		0.677093				0.459054				0.516962
		0.533564				0.212768				0.635518
		0.216373				0.205061				0.335467
		0.576008				0.177872				0.192563
		0.573941				0.162672				0.171738
		0.695918				0.209064				0.706796
		0.702069				0.236868				0.277451
		0.528732				0.389933				0.349929
		0.875286				0.325925				0.440856
										0.254944
										0.132296
										0.272729
										0.423317
										0.28881
										0.301911
										0.0851312
										0.260034
										0.173936
										0.160574
										0.221049
										0.251911
										0.576935
										0.261802
										0.628875
										0.304837
										0.218798
										0.398392
										0.255964
										0.275413
										0.396221
										0.494002
										0.284186
										0.425965
										0.140853
										0.466869
										0.457836
										0.202366
										0.299482
										0.422131
										0.170741
										0.400674
										0.243958
										0.175484
										0.385389
										0.416232
										0.413619
										0.31378
										0.451544
										0.237189
										0.282566
										0.157362
										0.434581
										0.454036
										0.27019
										0.35633
										0.321489
										0.511441
										0.36751
										0.235572
										0.143506
										0.316056
										0.316071
										0.244743
										0.182124
										0.221565
										0.275245
										0.269115
										0.235078
										0.426352
										0.122293
										0.277352
										0.1816
										0.103695
										0.664832
										0.652988
										0.408135
										0.218091
										0.560065
										0.205457
										0.441651
										0.260144
										0.28479
										0.216531
										0.175618
										0.234891
										0.142891
										0.362124
										0.128019
										0.325225
										0.274432
										0.459054
										0.212768
										0.205061
										0.177872
										0.162672
										0.209064
										0.236868
										0.389933
										0.325925

## Sheet: BiFC_PM-pax-F9b;S4c
PM	PM_CC	PM_CC	PM_CC	PM_CC	PM_CN	PM_CN	PM_CN	PM_CN
pax	CN_pax_mCh	mCh_pax_CN	CN_LIMs_mCh	mCh_LIMs_CN	CC_pax_mCh	mCh_pax_CC	CC_LIMs_mCh	mCh_LIMs_CC
	0.222918	0.755346	0.339539	0.384712	0.105166	0.45743	0.0439475	0.0489106
	0.0829418	0.785497	0.0930117	0.839221	0.120173	0.128193	0.0485099	0.207742
	0.204309	0.770743	0.134843	0.721858	0.0810254	0.329527	0.181922	0.125807
	0.1131	1.02005	0.141619	0.0742687	0.090979	0.161513	0.0802046	0.162725
	0.0540286	1.09583	0.136023	0.768207	0.0917579	0.2271	0.168627	0.288948
	0.55903	0.0576994	0.0906851	0.775753	0.147652	0.540994	0.0999503	0.491363
	0.354838	1.12098	0.085051	0.0715442	0.163833	0.57637	0.154541	0.682858
	0.157958	1.11448	0.0727147	0.801768	0.135758	0.417777	0.0697483	0.100505
	0.179094	1.03411	0.164374	0.73746	0.106318	0.371995	0.191798	0.0822439
	0.245568	0.869239	0.0458436	0.86355	0.0728986	0.188273	0.101279	0.379145
	0.281076	1.14894	0.0651524	0.793745	0.172339	0.509087	0.208669	0.620324
	0.527175	1.29251	0.198477	0.775342	0.330245	0.324856	0.0988725	0.704822
	0.69672	0.96128	0.28421	0.810877	0.0984093	0.348081	0.0923376	0.221575
	0.11572	0.869779	0.317414	0.443711	0.103724	0.182454	0.0564678	0.256802
	0.267536	0.355714	0.0425501	0.828495	0.100618	0.146378	0.050101	0.204421
	0.0690139	1.12444	0.0466979	0.905542	0.141759	0.69281	0.093693	0.162475
	0.103056	0.149944	0.0943555	0.796994	0.104358	0.12734	0.135276	0.320915
	0.514265	0.542181	0.43306	0.64614	0.165625	0.279648	0.0756669	0.170241
	0.477168	1.12395	0.420408	0.287303	0.0738433	0.699273	0.0990297	0.32604
	1.23715	0.973271	0.271322	0.686186	0.116251	0.161492	0.0937743	0.672036
	0.14797	1.12375	0.249648	0.753324	0.0780294	0.311217	0.0802637	0.583267
	0.391565	1.13227	0.326902	0.177828	0.115107	0.464307	0.0280526	0.235977
	0.0950515	1.08093	0.0729463	0.791163	0.205323	0.387351	0.0952573	0.222813
	0.0859842	1.01875	0.0674567	0.704621	0.181615	0.429013	0.0751466	0.66832
	0.143653	1.01781	0.0474044	0.271132	0.108338	0.233472	0.0967413	0.581966
	0.113118	0.526662	0.592878	0.834088	0.144251	0.285542	0.143331	0.521491
	0.0932426	0.753677	0.196162	0.835053	0.101527	0.456164	0.060928	0.501165
	0.109057	1.07226	0.187107	0.836948	0.151586	0.615554	0.147432	0.549848
	0.480414	0.406107	0.668061	0.804945	0.115522	0.241675	0.0718171	0.429905
	0.10277	0.204667	0.68194	0.843459	0.148063	0.380064	0.159575	0.634393
	0.0700652	1.03335	0.0480826	0.0367133	0.121159	0.150434	0.145165	0.0605308
	0.0512783	0.827076	0.0753927	0.062918	0.133166	0.382205	0.128731	0.394294
	0.0733162	0.702676	0.344854	0.725468	0.0528999	0.373546	0.106316	0.170072
	0.0454825	0.309061	0.352056	0.0921835	0.166015	0.292113	0.130074	0.285826
	0.0562955	1.11355	0.647948	0.706242	0.201683	0.368397	0.0937767	0.348818
	0.0531067	0.132521	0.568552	0.796475	0.180855	0.209035	0.117804	0.127948
	0.078276	0.763136	0.0600548	0.649965	0.227979	0.129243	0.12427	0.312049
	0.0593511	1.15583	0.783488	0.0776876	0.221132	0.0737942	0.0593679	0.115925
	0.23321	0.722613	0.274706	0.132581	0.179931	0.610224	0.112625	0.237935
	0.44583	0.0611142	0.392863	0.810987	0.208925	0.723725	0.157992	0.237017
	0.430976	1.17543	0.087386	0.798229	0.20142	0.989527	0.0811066	0.130582
	0.307488	1.25544	0.67597	0.862435	0.243457	0.193499	0.0819486	0.153803
	0.827589	1.21991	0.224398	0.485331	0.240799	0.283127	0.0808179	0.203146
	0.8066	1.05475	0.689395	0.821104	0.125964	0.812477	0.13132	0.176197
	0.130842	1.24447	0.0906561	0.864555	0.138464	0.611288	0.117051	0.135051
	0.200385	1.24447	0.214739	0.142907	0.137836	0.245495	0.093152	0.286157
	0.558333	0.313273	0.786383	0.685197	0.234002	0.706489	0.03732	0.28448
	0.590353	0.76926	0.525445	0.865246	0.161295	0.920379	0.128941	0.280977
	0.571711	0.762878	0.0966309	0.0821764	0.238359	0.286519	0.0360519	0.211464
	0.187938	1.12843	0.545772	0.608123	0.087081	0.250813	0.0464192	0.21036
	0.0503538	0.0870326	0.690708	0.788377	0.0811769	0.631451	0.0485564	0.066857
	0.412417	0.149153	0.696646	0.582413	0.0849894	0.4401	0.0833557	0.866073
	0.185428	0.98128	0.112426	0.614564	0.135577	0.370487	0.0906655	0.819465
	0.333733	1.1564	0.643976	0.224927	0.135602	0.531018	0.0918771	0.65735
	0.341644	1.12988	0.0509247	0.744415	0.128824	0.308697	0.167746	0.166232
	0.845594	0.0898994	0.0566731	0.933453	0.108673	0.367201	0.102402	0.732898
	0.35276	1.34104	0.729922	0.333331	0.205082	0.554196	0.0644172	0.455238
	0.0574255	1.20151	0.503849	0.707242	0.221898	0.695488	0.101053	0.440631
	0.107058	1.34303	0.65699	0.464625	0.0821524	0.790002	0.163093	0.518146
	0.101239	1.0922	0.0670191	0.573491	0.0879694	0.245549	0.188933	0.186297
	0.359672	0.103381	0.802645	0.0392809	0.107505	0.187267	0.0841094	0.265415
	0.933173	0.771249	0.0483925	0.780819	0.0810431	0.307001	0.0993386	0.271912
	0.332495	1.12374	0.166212	0.816658	0.0560327	0.263435	0.229244	0.249025
	0.0492593	1.07085	0.0503451	0.747798	0.19416	0.595328	0.137348	0.262882
	0.0841586	1.03192	0.32441	0.0832648	0.119568	0.581186	0.109952	0.167193
	0.514746	1.26132	0.357551	0.1189	0.0882521	0.137997	0.146807	0.577352
	0.138649	1.23933	0.10826	0.817405	0.0823988	0.128085	0.163743	0.25836
	0.133311	1.06548	0.276572	0.839862	0.0775684	0.409583	0.139431	0.11665
	0.0943271	1.36109	0.153837	0.909085	0.0861432	0.328357	0.0974673	0.119533
	0.0559418	1.21711	0.0604343	1.02584	0.0759088	0.463744	0.105562	0.226693
	0.418408	1.42805	0.856523	0.758386	0.143077	0.208957	0.102617	0.25572
	0.686165	1.15044	0.0541772	0.11142	0.132347	0.500263	0.13308	0.142978
	0.140152	1.04636	0.047813	0.790595	0.126076	0.270999	0.16293	0.190394
	0.143939	1.09578	0.0363736	0.912368	0.117515	0.208977	0.121512	0.617604
	0.308244	0.559358	0.395766	0.346109	0.193377	0.282216	0.170524	0.405512
	0.806618	0.0686971	0.0991477	0.0845855	0.0646755	0.293972	0.122173	0.427704
	0.1583	1.09903	0.32492	0.1057	0.0761608	0.483057	0.134095	0.229127
	0.0721064	1.23267	0.890073	0.949757	0.119019	0.314878	0.148831	0.126409
	0.404976	1.23638	0.145231	0.621187	0.13843	0.515889	0.082333	0.107808
	0.337205	0.0807248	0.118584	0.127267	0.0426342	0.395448	0.160506	0.383377
	0.0686761	0.924887	0.100883	0.638238	0.113419	0.178151	0.154167	0.241913
	0.176922	0.0871667	0.86335	0.099776	0.125634	0.264424	0.124277	0.319698
	0.0438589	0.147726	0.45338	0.181605	0.131404	0.600185	0.103827	0.100669
	0.0778719	0.131313	0.0717917	0.225502	0.143911	0.212293	0.129688	0.402485
	0.590501	0.18411	0.110348	1.10068	0.0962096	0.583639	0.228468	0.271838
	0.300371	1.1983	0.0372769	0.752098	0.134575	0.476511	0.0788739	0.13339
	0.348564	0.992252	0.0751478	0.280123	0.1799	0.294419	0.212932	0.226087
	0.167074	1.02026	0.813355	0.48859	0.132981	0.347346	0.128282	0.085581
	0.161463	0.0861408	0.0419014	0.17604	0.161799	0.671913	0.0568461	0.162925
	0.242648	0.140947	0.868444	0.946487	0.101345	0.272314	0.0898361	0.194507
	0.200145	1.22366	0.493759	0.312186	0.067643	0.418166	0.0923434	0.156701
	0.0719563	0.960623	0.348294	0.651132	0.0676297	0.34482	0.0773727	0.0961949
	0.490317	0.975476	0.205403	0.0449092	0.0644066	0.107102	0.10593	0.261349
	0.0713852	0.978371	0.118362	0.625033	0.0879032	0.106924	0.0810385	0.530002
	0.373046	0.121996	0.34302	0.518271	0.171154	0.465649	0.0489549	0.504565
	0.0656029	0.124171	0.0394364	0.636923	0.0692911	0.347749	0.167172	0.382617
	0.26302	0.212256	0.147575	0.0735706	0.0822853	0.42258	0.0727521	0.432132
	0.453412	0.933728	0.428579	0.76486	0.0739191	0.686115	0.0857285	0.458609
	0.138465	0.943804	0.526	0.0605068	0.177656	0.364461	0.0883768	0.108425
	0.178542	0.878679	0.289708	0.0963403	0.109901	0.07229	0.163923	0.296783
	0.0597491	0.618072	0.0489146	0.19435	0.153171	0.376168	0.0730681	0.11096
	0.0652807	0.835142	0.0543186	0.399853	0.147266	0.369524	0.0540727	0.175005
	0.575136	0.0750877	0.115483	0.054324	0.087201	0.0758758	0.0522978	0.264407
	0.231433	0.669088	0.629216	0.420347	0.119645	0.603513	0.0680151	0.125671
	0.0975465	0.883625	0.571537	0.187391	0.176321	0.54273	0.0821967	0.454736
	0.0833385	0.862175	0.092728	0.211052	0.0969151	0.475515	0.125658	0.4574
	0.100183	0.709846	0.0719854	0.149737	0.117565	0.317383	0.14296	0.18575
	0.138268	0.865392	0.122959	0.215846	0.180654	0.333591	0.0826212	0.0524916
	0.0902849	0.961895	0.270049	0.0705673	0.200225	0.316201	0.292954	0.127022
	0.0972292	0.872361	0.0831008	0.562112	0.103853	0.345794	0.270531	0.246456
	0.137869	0.800271	0.574956	0.222368	0.103354	0.387174	0.129577	0.480746
	0.191862	0.874699	0.664209	0.0841362	0.166907	0.219814	0.0957886	0.117803
	0.0677821	0.487838	0.631601	0.266533	0.20404	0.551237	0.109603	0.261231
	0.067846	0.633703	0.380708	0.726419	0.0761541	0.601125	0.500296	0.369995
	0.260982	0.998346	0.082737	0.794579	0.0921694	0.147072	0.176591	0.0677433
	0.135617	0.588063	0.297755	0.118987	0.102579	0.178283	0.104666	0.218185
	0.117599	0.574868	0.0438147	0.479608	0.0736748	0.167247	0.126322	0.0824627
	0.14325	0.0312796	0.369457	0.644125	0.0933917	0.286267		0.149869
	0.172954	0.766079	0.243849	0.748991	0.119322	0.429336		0.179975
	0.412758	1.00268	0.0599684	0.0855196		0.238924		0.141873
		0.441912

## Sheet: isol_FA_GFPint+mChPax-F4,5d,6f
	GFP integrin	mCherry paxillin	date exp				Red/Green intensty ratio
	2BPβ3	CCSS	18_01_25	15x1 cell	15x1 double
	2BPβ3	CCSS	18_01_25	15x1 cell	15x1 double
	2BPβ3	paxWT	18_01_25	15x1 cell	15x1 double
	2BPβ3	paxWT	18_01_25	15x1 cell	15x1 double
	DMSOβ3	CCSS	18_01_25	15x1 cell	15x1 double
	DMSOβ3	paxWT	18_01_25	15x1 cell	15x1 double
	β3	C512S	17_10_04	15x1 cell	15x1 double
	β3	C512S	17_10_04	15x1 cell	15x1 double
	β3	C512S	17_10_06	15x1 cell	15x1 double
	β3	C512S	17_10_06	15x1 cell	15x1 double
	β3	C512S	17_10_10	15x1 cell	15x1 double
	β3	C512S	17_10_10	15x1 cell	15x1 double
	β3	C512S	18_01_25	15x1 cell	15x1 double
	β3	C512S	18_01_25	15x1 cell	15x1 double
	β3	C557S	17_11_20	15x1 cell	15x1 double
	β3	C557S	17_11_20	15x1 cell	15x1 double
	β3	C557S	17_11_30	15x1 cell	15x1 double
	β3	C557S	17_11_30	15x1 cell	15x1 double
	β3	C557S	17_12_03	15x1 cell	15x1 double
	β3	C557S	17_12_03	15x1 cell	15x1 double
	β3	C557S	18_01_25	15x1 cell	15x1 double
	β3	C557S	18_01_25	15x1 cell	15x1 double
	β3	CCSS	17_11_20	15x1 cell	15x1 double
	β3	CCSS	17_11_20	15x1 cell	15x1 double
	β3	CCSS	17_11_30	15x1 cell	15x1 double
	β3	CCSS	17_11_30	15x1 cell	15x1 double
	β3	CCSS	17_12_03	15x1 cell	15x1 double
	β3	CCSS	17_12_03	15x1 cell	15x1 double
	β3	CCSS	18_01_25	15x1 cell	15x1 double
	β3	CCSS	18_01_25	15x1 cell	15x1 double
	β3	LD5LIMs	18_05_01	15x1 cell	15x1 double
	β3	LD5LIMs	18_05_01	15x1 cell	15x1 double
	β3	LD5LIMs	18_05_16	15x1 cell	15x1 double
	β3	LD5LIMs	18_05_16	15x1 cell	15x1 double
	β3	LDs	18_05_01	15x1 cell	15x1 double		0.0360505	0.0387292	0.0735155	0.0422535	0.0268294	0.0583914	0.0485327	0.0629121	0.0588399	0.0509271	0.0473129	0.0487351	0.0508996	0.0563715	0.0717263
	β3	LDs	18_05_01	14x1 cell	14x1 double		0.0367099	0.069865	0.0628282	0.0549365	0.0741308	0.0432535	0.0566832	0.0837743	0.0841335	0.0664472	0.052268	0.0689595	0.0545054	0.0467572
	β3	LIM1	17_11_08	16x1 cell	16x1 double
	β3	LIM1	17_11_08	15x1 cell	15x1 double
	β3	LIM2	17_11_20	15x1 cell	15x1 double
	β3	LIM2	17_11_20	15x1 cell	15x1 double
	β3	LIM3	17_11_08	15x1 cell	15x1 double
	β3	LIM3	17_11_08	15x1 cell	15x1 double
	β3	LIM4	17_11_08	15x1 cell	15x1 double
	β3	LIM4	17_11_08	15x1 cell	15x1 double
	β3	LIMs	17_08_29	15x1 cell	15x1 double		0.54174	0.189836	0.183411	0.134135	0.189343	0.401586	0.472681	0.220157	0.554369	0.576267	0.846742	0.304303	0.394714	0.710451	0.1231
	β3	LIMs	17_08_29	15x1 cell	15x1 double		0.368346	0.178455	0.163457	0.295812	0.119776	0.0772073	0.253748	0.270671	0.0327875	0.0457838	0.130505	0.186862	0.401436	0.389679	0.191866
	β3	LIMs	17_09_04	15x1 cell	15x1 double		0.243189	0.359623	0.218462	0.484338	0.39114	0.190865	0.249329	0.0788551	0.567907	0.312804	0.41324	0.349995	0.195418	0.155579	0.137185
	β3	LIMs	17_09_04	15x1 cell	15x1 double		0.243189	0.359623	0.218462	0.484338	0.39114	0.190865	0.249329	0.0788551	0.567907	0.312804	0.41324	0.349995	0.195418	0.155579	0.137185
	β3	LIMs	17_09_25-26	14x1 cell	14x1 double		0.148586	0.429171	0.264715	0.172327	0.20471	0.312448	0.540424	0.255126	0.427828	0.412937	0.211549	0.246336	0.297277	0.387476
	β3	LIMs	17_09_25-26	15x1 cell	15x1 double		0.291061	0.299248	0.324691	0.297841	0.275152	0.323177	0.422719	0.49444	0.184861	0.523135	0.173998	0.481437	0.218945	0.40898	0.226844
	β3	LIMs	18_01_10	14x1 cell	14x1 double		0.878365	0.182907	0.496255	0.209152	0.554831	0.506403	0.763224	0.441821	0.567562	0.286517	0.615845	0.368621	0.301944	0.146103
	β3	LIMs	18_01_10	15x1 cell	15x1 double		0.487443	0.251895	0.161888	0.441926	0.530107	0.130705	0.843324	0.6404	0.193972	0.477415	0.262075	0.54264	0.26926	0.151891	0.186753
	β3	LIMs	18_01_17	15x1 cell	15x1 double		0.43092	0.521359	0.40163	0.129122	0.482477	0.145145	0.35218	0.188453	0.405127	0.506427	0.496788	0.253957	0.599911	0.327718	0.425364
	β3	LIMs	18_01_17	15x1 cell	15x1 double		0.279883	0.307975	0.199467	0.0874734	0.560351	0.242862	0.435288	0.178811	0.343309	0.246811	0.561206	0.281339	0.240332	0.366277	0.373632
	β3	RC511AS	17_09_04	15x1 cell	15x1 double
	β3	RC511AS	17_09_04	15x1 cell	15x1 double
	β3	RC511AS	17_09_25-26	15x1 cell	15x1 double
	β3	RC511AS	17_09_25-26	15x1 cell	15x1 double
	β3	RC511AS	18_01_25	15x1 cell	15x1 double
	β3	RC511AS	18_01_25	15x1 cell	15x1 double
	β3	RR496AA	18_02_28	15x1 cell	15x1 double
	β3	RR496AA	18_02_28	15x1 cell	15x1 double
	β3	RR496AA	18_03_11	15x1 cell	15x1 double
	β3	RR496AA	18_03_11	15x1 cell	15x1 double
	β3	W402F	17_10_24	15x1 cell	15x1 double
	β3	W402F	17_10_24	15x1 cell	15x1 double
	β3	W402F	17_10_28	15x1 cell	15x1 double
	β3	W402F	17_10_28	15x1 cell	15x1 double
	β3	W402F	17_10_31	15x1 cell	15x1 double
	β3	W402F	17_10_31	15x1 cell	15x1 double
	β3	W402F	18_01_25	15x1 cell	15x1 double
	β3	W402F	18_01_25	15x1 cell	15x1 double
	β3	W461F	17_10_24	15x1 cell	15x1 double
	β3	W461F	17_10_24	15x1 cell	15x1 double
	β3	W461F	17_10_28	15x1 cell	15x1 double
	β3	W461F	17_10_28	15x1 cell	15x1 double
	β3	W461F	17_10_31	15x1 cell	15x1 double
	β3	W461F	17_10_31	15x1 cell	15x1 double
	β3	W461F	18_01_25	15x1 cell	15x1 double
	β3	W461F	18_01_25	15x1 cell	15x1 double
	β3	Y385A	17_11_30	15x1 cell	15x1 double
	β3	Y385A	17_11_30	15x1 cell	15x1 double
	β3	Y385A	17_12_04	14x1 cell	14x1 double
	β3	Y385A	17_12_04	15x1 cell	15x1 double
	β3	Y385A	17_12_12	15x1 cell	15x1 double
	β3	Y385A	17_12_12	15x1 cell	15x1 double
	β3	Y385A	17_12_14	15x1 cell	15x1 double
	β3	Y385A	17_12_14	15x1 cell	15x1 double
	β3	Y385A	18_01_25	15x1 cell	15x1 double
	β3	Y385A	18_01_25	15x1 cell	15x1 double
	β3	YYFF	18_05_01	15x1 cell	15x1 double		0.681977	0.763266	0.457473	0.318147	1.49854	0.606616	0.8721	0.64073	1.07087	0.402059	0.38592	1.07018	0.459469	1.07433	0.212885
	β3	YYFF	18_05_01	14x1 cell	14x1 double		1.06328	0.788964	0.884862	0.501774	0.560764	0.766329	0.253849	0.163564	0.582785	0.298339	0.715917	0.774772	0.335429	0.795203
	β3	YYFF	18_05_16	15x1 cell	15x1 double		0.362386	0.389566	0.310585	0.445652	0.500703	0.375725	0.128248	0.324195	0.181196	0.383571	0.586366	0.230924	0.391703	0.120143	0.315862
	β3	YYFF	18_05_16	15x1 cell	15x1 double		0.650108	0.642094	0.34826	0.46379	0.288307	0.211322	0.358669	0.500631	0.2654	0.183445	0.2185	0.261647	0.113172	0.1888	0.276509
	β3	β3	17_10_15	15x1 cell	15x1 double
	β3	β3	17_10_15	15x1 cell	15x1 double
	β3	β3	17_10_17	14x1 cell	14x1 double
	β3	β3	17_10_17	15x1 cell	15x1 double
	β3	β3	17_10_24	14x1 cell	14x1 double
	β3	β3	17_10_24	14x1 cell	14x1 double
	β3	β3YW	17_10_15	15x1 cell	15x1 double
	β3	β3YW	17_10_15	15x1 cell	15x1 double
	β3	β3YW	17_10_17	15x1 cell	15x1 double
	β3	β3YW	17_10_17	15x1 cell	15x1 double
	β3	β3YW	17_10_24	14x1 cell	14x1 double
	β3	β3YW	17_10_24	14x1 cell	14x1 double
	β3	delta1	17_08_30	14x1 cell	14x1 double		0.0869461	0.0767094	0.089942	0.126843	0.0544806	0.0941913	0.115934	0.134867	0.0955059	0.111094	0.0359511	0.10015	0.0885949	0.0540725
	β3	delta1	17_08_30	15x1 cell	15x1 double		0.0362331	0.0955872	0.0324437	0.0422184	0.0560959	0.0649058	0.0581035	0.0347516	0.138414	0.0520327	0.0838249	0.0725608	0.0655208	0.0918013	0.0684233
	β3	delta1	17_09_05	15x1 cell	15x1 double		0.155291	0.0814724	0.0371224	0.0567059	0.0568679	0.0967603	0.126252	0.0820717	0.0439032	0.0602988	0.0423358	0.0461835	0.0763685	0.137682	0.0438065
	β3	delta1	17_09_05	14x1 cell	14x1 double		0.101296	0.0662228	0.0497272	0.0422828	0.0739426	0.039327	0.0833607	0.169334	0.0808342	0.0871607	0.0655011	0.0621154	0.0558203	0.0936776
	β3	delta1	17_09_25-26	13x1 cell	13x1 double		0.0801172	0.064924	0.113301	0.0979107	0.0601532	0.0865892	0.0578845	0.103564	0.0851191	0.0818233	0.0962858	0.0471299	0.105322
	β3	delta1	17_09_25-26	15x1 cell	15x1 double		0.0521466	0.128477	0.160017	0.0822615	0.0428907	0.0500787	0.056212	0.132213	0.141354	0.127076	0.0703774	0.0879315	0.131876	0.101061	0.0570624
	β3	delta2	17_08_30	14x1 cell	14x1 double		0.0646	0.0571	0.0357	0.0903	0.0398	0.08	0.0353	0.0736	0.0718	0.0315	0.0373	0.034	0.062	0.0877
	β3	delta2	17_08_30	15x1 cell	15x1 double		0.0525	0.0392	0.0356	0.0395	0.0824	0.0545	0.0323	0.0426	0.038	0.0309	0.0433	0.0272	0.0379	0.0424	0.0241
	β3	delta2	17_09_05	13x1 cell	13x1 double		0.0417	0.0682	0.0439	0.0354	0.031	0.0405	0.0347	0.0835	0.0508	0.0306	0.0294	0.0573	0.0277
	β3	delta2	17_09_05	15x1 cell	15x1 double		0.0407	0.0343	0.0242	0.0258	0.0631	0.0569	0.0957	0.038	0.0546	0.0467	0.049	0.0555	0.0473	0.0353	0.0769
	β3	delta2	17_09_25-26	15x1 cell	15x1 double		0.0959	0.0548	0.0619	0.0298	0.04	0.0372	0.0323	0.0763	0.0398	0.0387	0.0599	0.0548	0.0408	0.0407	0.035
	β3	delta2	17_09_25-26	15x1 cell	15x1 double		0.0374	0.038	0.0441	0.0361	0.0361	0.0373	0.0478	0.0336	0.0289	0.034	0.0517	0.0721	0.0379	0.0444	0.0414
	β3	delta3	17_08_30	15x1 cell	15x1 double		0.0836	0.1006	0.0727	0.0405	0.1728	0.0552	0.0803	0.1416	0.0429	0.0323	0.0867	0.0866	0.0698	0.0672	0.0818
	β3	delta3	17_08_30	14x1 cell	14x1 double		0.0572	0.0546	0.0418	0.0689	0.0422	0.0514	0.0943	0.0563	0.0438	0.0585	0.2012	0.0609	0.0466	0.0333
	β3	delta3	17_09_05	15x1 cell	15x1 double		0.0971	0.0462	0.1473	0.1586	0.0423	0.2506	0.131	0.1895	0.0526	0.0598	0.0424	0.1754	0.0786	0.0593	0.034
	β3	delta3	17_09_05	14x1 cell	14x1 double		0.0331	0.059	0.0972	0.0556	0.0541	0.1065	0.0472	0.0422	0.1431	0.1042	0.0433	0.0223	0.0377	0.1185
	β3	delta3	17_09_25-26	15x1 cell	15x1 double		0.0347	0.0342	0.0503	0.0382	0.0567	0.1847	0.045	0.0914	0.0579	0.0782	0.0324	0.1066	0.0557	0.079	0.032
	β3	delta3	17_09_25-26	14x1 cell	14x1 double		0.0481	0.0422	0.0826	0.1059	0.0379	0.0472	0.0773	0.042	0.0342	0.0301	0.0381	0.0608	0.0402	0.0911
	β3	delta4	17_08_30	15x1 cell	15x1 double		0.0836	0.1006	0.0727	0.0405	0.1728	0.0552	0.0803	0.1416	0.0429	0.0323	0.0867	0.0866	0.0698	0.0672	0.0818
	β3	delta4	17_08_30	15x1 cell	15x1 double		0.0572	0.0546	0.0418	0.0689	0.0422	0.0514	0.0943	0.0563	0.0438	0.0585	0.2012	0.0609	0.0466	0.0333
	β3	delta4	17_09_05	15x1 cell	15x1 double		0.0971	0.0462	0.1473	0.1586	0.0423	0.2506	0.131	0.1895	0.0526	0.0598	0.0424	0.1754	0.0786	0.0593	0.034
	β3	delta4	17_09_05	14x1 cell	14x1 double		0.0331	0.059	0.0972	0.0556	0.0541	0.1065	0.0472	0.0422	0.1431	0.1042	0.0433	0.0223	0.0377	0.1185
	β3	delta4	17_09_25-26	15x1 cell	15x1 double		0.0347	0.0342	0.0503	0.0382	0.0567	0.1847	0.045	0.0914	0.0579	0.0782	0.0324	0.1066	0.0557	0.079	0.032
	β3	delta4	17_09_25-26	15x1 cell	15x1 double		0.0481	0.0422	0.0826	0.1059	0.0379	0.0472	0.0773	0.042	0.0342	0.0301	0.0381	0.0608	0.0402	0.0911
	β3	kind1	17_10_15	15x1 cell	15x1 double
	β3	kind1	17_10_15	15x1 cell	15x1 double
	β3	kind2	17_10_15	15x1 cell	15x1 double
	β3	kind2	17_10_15	15x1 cell	15x1 double
	β3	mCh	17_10_17	15x1 cell	15x1 double		0.0258	0.0212	0.0648	0.0238	0.1788	0.0284	0.1004	0.1588	0.0336	0.0342	0.0722	0.0268	0.0267	0.0234	0.0224
	β3	mCh	17_10_17	15x1 cell	15x1 double		0.0292	0.0187	0.0247	0.0222	0.0289	0.0197	0.0181	0.1802	0.0243	0.0395	0.0335	0.0768	0.0362	0.0225	0.0283
	β3	mCh	17_10_24	15x1 cell	15x1 double		0.2029	0.0761	0.0325	0.0447	0.0281	0.0548	0.0254	0.0244	0.0302	0.0235	0.0224	0.0884	0.0287	0.0312	0.1568
	β3	mCh	17_10_24	14x1 cell	14x1 double		0.0779	0.1964	0.0529	0.0722	0.0229	0.1686	0.0503	0.0475	0.043	0.0406	0.0463	0.0385	0.028	0.0338
	β3	mCh	17_10_26	15x1 cell	15x1 double		0.0266	0.0293	0.027	0.07	0.0237	0.0238	0.0658	0.1342	0.0224	0.0185	0.1889	0.0737	0.0279	0.098	0.0551
	β3	mCh	17_10_26	13x1 cell	13x1 double		0.0177	0.0246	0.031	0.022	0.088	0.1542	0.0231	0.0241	0.1223	0.0206	0.1666	0.0528	0.0296
	β3	pax1224	18_02_20	15x1 cell	15x1 double
	β3	pax1224	18_02_20	15x1 cell	15x1 double
	β3	pax1224	18_02_21	15x1 cell	15x1 double
	β3	pax1224	18_02_21	15x1 cell	15x1 double
	β3	pax1224	18_02_28	15x1 cell	15x1 double
	β3	pax1224	18_02_28	15x1 cell	15x1 double
	β3	pax1334	18_02_20	15x1 cell	15x1 double
	β3	pax1334	18_02_20	15x1 cell	15x1 double
	β3	pax1334	18_02_21	15x1 cell	15x1 double
	β3	pax1334	18_02_21	15x1 cell	15x1 double
	β3	pax1334	18_02_28	15x1 cell	15x1 double
	β3	pax1334	18_02_28	15x1 cell	15x1 double
	β3	pax2234	19_03_27	15x1 cell	15x1 double
	β3	pax2234	19_03_27	15x1 cell	15x1 double
	β3	pax2234	19_03_29	15x1 cell	15x1 double
	β3	pax2234	19_03_29	15x1 cell	15x1 double
	β3	pax2234	19_03_31	15x1 cell	15x1 double
	β3	pax2234	19_03_31	15x1 cell	15x1 double
	β3	pax3234	19_03_27	15x1 cell	15x1 double
	β3	pax3234	19_03_27	14x1 cell	14x1 double
	β3	pax3234	19_03_29	15x1 cell	15x1 double
	β3	pax3234	19_03_29	15x1 cell	15x1 double
	β3	pax3234	19_03_31	15x1 cell	15x1 double
	β3	pax3234	19_03_31	14x1 cell	14x1 double
	β3	paxLIM31	17_09_04	15x1 cell	15x1 double
	β3	paxLIM31	17_09_04	15x1 cell	15x1 double
	β3	paxLIM31	17_09_25-26	15x1 cell	15x1 double
	β3	paxLIM31	17_09_25-26	15x1 cell	15x1 double
	β3	paxLIM31	18_01_25	15x1 cell	15x1 double
	β3	paxLIM31	18_01_25	15x1 cell	15x1 double
	β3	paxWT	17_09_04	15x1 cell	15x1 double		0.5743	0.7041	0.161	0.0851	0.167	0.4822	0.6796	0.6871	0.1116	0.6822	0.083	0.4431	0.7906	0.5142	0.7151
	β3	paxWT	17_09_04	15x1 cell	15x1 double		0.6501	0.6332	0.5362	0.7509	0.7391	0.1324	0.2903	0.5783	0.6954	0.6767	0.3562	0.802	0.4857	0.6927	0.5862
	β3	paxWT	17_09_25-26	15x1 cell	15x1 double		0.4374	0.4489	0.8179	0.7035	0.3422	0.4908	0.8519	0.7342	0.2087	0.3402	0.6764	0.6972	0.9058	0.3565	0.6167
	β3	paxWT	17_09_25-26	15x1 cell	15x1 double		0.7102	0.6572	0.6026	0.259	0.5173	0.5896	0.5639	0.2641	0.8987	0.8052	0.823	0.9375	0.2469	0.7727	0.9967
	β3	paxWT	17_11_20	15x1 cell	15x1 double		0.1291	0.7367	0.6189	0.5122	0.4231	0.6304	0.627	0.6078	0.4887	0.4126	0.2034	0.7157	0.5924	0.6829	0.5267
	β3	paxWT	17_11_20	15x1 cell	15x1 double		0.4913	0.365	0.5682	0.5382	0.2481	0.5792	0.5931	0.6551	0.5247	0.821	0.2594	0.6798	0.7004	0.7459	0.8126
	β3	paxWT	17_12_12	15x1 cell	15x1 double		0.6035	0.8377	0.4163	0.7049	0.856	0.4852	0.6181	0.4862	0.5748	0.8264	0.4684	0.6823	0.7842	0.8291	0.5207
	β3	paxWT	17_12_12	15x1 cell	15x1 double		0.6753	0.7936	0.576	0.8627	0.4344	0.4054	0.6159	0.4586	0.623	0.7862	0.2643	0.9763	0.5836	0.7061	0.7179
	β3	paxWT	17_12_14	14x1 cell	14x1 double		0.3203	0.568	1.0885	0.4871	0.5746	0.5409	0.5765	0.2128	0.2569	0.6605	0.6763	0.8614	0.3002	0.6044
	β3	paxWT	17_12_14	15x1 cell	15x1 double		0.6461	0.4985	0.6102	0.8744	0.1387	0.8307	0.3207	0.8436	0.6174	0.8875	0.7665	0.3889	0.5615	0.1914	0.8041
	β3	paxWT	18_01_10	15x1 cell	15x1 double		0.1917	0.2421	0.8503	0.6182	0.3371	0.6701	0.2511	0.4336	0.5895	0.6274	0.8739	0.5565	0.2017	0.5959	0.8562
	β3	paxWT	18_01_10	15x1 cell	15x1 double		0.7764	0.4174	0.7661	0.9559	0.5012	0.4301	0.7049	0.937	0.7403	0.6684	0.7269	0.728	0.9438	0.814	1.0189
	β3	paxWT	18_01_17	15x1 cell	15x1 double		0.6261	0.6881	0.1094	0.2519	0.7778	0.4683	0.506	0.7391	0.4033	0.2405	0.294	0.6009	0.49	0.5315	0.4996
	β3	paxWT	18_01_17	15x1 cell	15x1 double		0.2335	0.2409	0.6025	0.5011	0.672	0.5987	0.5055	0.5166	0.3451	0.2552	0.5063	0.5691	0.7273	0.5601	0.4131
	β3	paxWT	18_01_25	15x1 cell	15x1 double		0.4809	0.3455	0.5879	0.4751	0.7755	0.6201	0.2758	0.5805	0.3302	0.7544	0.6002	0.3469	0.6113	0.5285	0.4161
	β3	paxWT	18_01_25	15x1 cell	15x1 double		0.1935	0.4162	0.1361	0.7698	0.9842	0.6104	0.8977	0.4941	0.2509	0.7571	0.539	0.8096	0.372	0.9212	0.833
	β3	paxWT	19_03_27	15x1 cell	15x1 double		0.5382	0.8403	0.6038	0.9006	0.9561	1.1874	1.0179	0.6202	1.0393	0.7455	0.7958	0.5642	0.6548	0.8085	0.7744
	β3	paxWT	19_03_27	15x1 cell	15x1 double		0.5909	0.6212	0.1304	0.3691	0.4818	0.8092	0.7907	0.3106	0.7753	0.9024	0.9867	0.5722	0.5466	0.4469	0.6993
	β3	paxWT	19_03_29	15x1 cell	15x1 double		0.6488	0.9398	0.6045	0.8186	0.7408	0.4188	0.4904	0.699	0.4897	0.1614	0.7708	0.575	0.9632	0.3289	0.3745
	β3	paxWT	19_03_29	15x1 cell	15x1 double		0.7068	1.0775	0.2965	0.1475	0.3469	0.4341	0.523	0.2245	0.3867	0.2911	0.4812	0.3422	0.1392	0.6855	0.5869
	β3	paxWT	19_03_31	15x1 cell	15x1 double		0.3738	0.4449	0.2352	1.0348	0.6841	0.2753	0.4059	0.5351	0.6702	0.7833	0.7851	0.3697	0.2793	0.2016	0.422
	β3	paxWT	19_03_31	15x1 cell	15x1 double		0.5775	0.2941	0.3015	0.2013	0.5658	0.7485	0.53	0.8409	0.641	0.6357	0.8968	0.2397	0.8214	0.1612	0.5641
	β3N305T	paxWT	17_09_12	15x1 cell	15x1 double
	β3N305T	paxWT	17_09_12	15x1 cell	15x1 double
	β3N305T	paxWT	17_10_06	15x1 cell	15x1 double
	β3N305T	paxWT	17_12_14	15x1 cell	15x1 double
	β3N305T	paxWT	17_12_14	15x1 cell	15x1 double
	β3N305TVE	paxWT	17_09_12	15x1 cell	15x1 double
	β3N305TVE	paxWT	17_09_12	15x1 cell	15x1 double
	β3N305TVE	paxWT	17_12_14	15x1 cell	15x1 double
	β3N305TVE	paxWT	17_12_14	15x1 cell	15x1 double
	β3N305TVEYA	paxWT	17_09_12	15x1 cell	15x1 double
	β3N305TVEYA	paxWT	17_09_12	15x1 cell	15x1 double
	β3N305TVEYA	paxWT	17_12_14	15x1 cell	15x1 double
	β3N305TVEYA	paxWT	17_12_14	15x1 cell	15x1 double
	β3VE	LIMs	18_01_10	15x1 cell	15x1 double
	β3VE	LIMs	18_01_10	15x1 cell	15x1 double
	β3VE	LIMs	18_01_17	15x1 cell	15x1 double
	β3VE	LIMs	18_01_17	15x1 cell	15x1 double
	β3VE	LIMs	18_02_20	15x1 cell	15x1 double
	β3VE	LIMs	18_02_20	15x1 cell	15x1 double
	β3VE	paxWT	17_10_24	15x1 cell	15x1 double		0.1961	0.3767	0.314	0.2922	0.1281	0.3284	0.3871	0.2815	0.3058	0.3171	0.2599	0.2628	0.0974	0.3028	0.1749
	β3VE	paxWT	17_10_24	15x1 cell	15x1 double		0.2669	0.2022	0.1225	0.1651	0.1881	0.186	0.2477	0.2106	0.2069	0.1905	0.121	0.1165	0.1387	0.1034	0.2022
	β3VE	paxWT	17_10_26	15x1 cell	15x1 double		0.3907	0.3578	0.4123	0.4994	0.3746	0.1727	0.3517	0.0416	0.1598	0.3032	0.2315	0.4158	0.2893	0.6211	0.4018
	β3VE	paxWT	17_10_26	15x1 cell	15x1 double		0.3694	0.1697	0.3381	0.4643	0.4022	0.1598	0.4316	0.3056	0.2876	0.2215	0.2627	0.264	0.1952	0.353	0.3874
	β3VE	paxWT	17_10_28	15x1 cell	15x1 double		0.3272	0.1822	0.0869	0.1816	0.3016	0.2994	0.3165	0.2921	0.2969	0.0935	0.1662	0.3136	0.138	0.1283	0.1128
	β3VE	paxWT	17_10_28	15x1 cell	15x1 double		0.2006	0.1687	0.1801	0.1002	0.2631	0.214	0.36	0.3104	0.1828	0.2503	0.5574	0.1249	0.2565	0.2496	0.2914
	β3VE	paxWT	17_12_14	15x1 cell	15x1 double		0.5607	0.6031	0.2604	0.4561	0.3605	0.3187	0.1827	0.367	0.3587	0.2171	0.7023	0.418	0.1654	0.4307	0.309
	β3VE	paxWT	17_12_14	15x1 cell	15x1 double		0.5245	0.2939	0.3051	0.6573	0.5657	0.4469	0.5465	0.5335	0.4279	0.4952	0.0855	0.4039	0.3178	0.2278	0.4326
	β3VE	paxWT	18_01_10	15x1 cell	15x1 double		0.3545	0.2238	0.3874	0.3868	0.2022	0.1465	0.4028	0.2262	0.0464	0.1363	0.4294	0.1606	0.3565	0.2703	0.2444
	β3VE	paxWT	18_01_10	15x1 cell	15x1 double		0.1777	0.271	0.2542	0.2287	0.1829	0.3606	0.2471	0.173	0.3084	0.5338	0.477	0.1188	0.2776	0.2344	0.2111
	β3VE	paxWT	18_01_17	15x1 cell	15x1 double		0.4404	0.3372	0.1844	0.3079	0.2867	0.0877	0.2314	0.2739	0.2379	0.2722	0.2088	0.1657	0.2862	0.1674	0.3091
	β3VE	paxWT	18_01_17	15x1 cell	15x1 double		0.2353	0.2787	0.2172	0.4165	0.4303	0.3198	0.1604	0.2979	0.4619	0.3984	0.2003	0.3649	0.2477	0.498	0.2516
	β3VEonVN	LIMs	18_01_10	15x1 cell	15x1 double
	β3VEonVN	LIMs	18_01_10	15x1 cell	15x1 double
	β3VEonVN	LIMs	18_01_17	15x1 cell	15x1 double
	β3VEonVN	LIMs	18_01_17	15x1 cell	15x1 double
	β3VEonVN	paxWT	18_01_10	15x1 cell	15x1 double
	β3VEonVN	paxWT	18_01_10	15x1 cell	15x1 double
	β3VEonVN	paxWT	18_01_17	15x1 cell	15x1 double
	β3VEonVN	paxWT	18_01_17	15x1 cell	15x1 double
	β3YW	W402F	17_11_20	15x1 cell	15x1 double
	β3YW	W402F	17_11_20	15x1 cell	15x1 double
	β3YW	W402F	17_11_30	15x1 cell	15x1 double
	β3YW	W402F	17_11_30	15x1 cell	15x1 double
	β3YW	W402F	17_12_03	15x1 cell	15x1 double
	β3YW	W402F	17_12_03	15x1 cell	15x1 double
	β3YW	W402F	18_01_25	15x1 cell	15x1 double
	β3YW	W402F	18_01_25	15x1 cell	15x1 double
	β3YW	W461F	17_11_20	15x1 cell	15x1 double
	β3YW	W461F	17_11_20	15x1 cell	15x1 double
	β3YW	W461F	17_11_30	15x1 cell	15x1 double
	β3YW	W461F	17_11_30	15x1 cell	15x1 double
	β3YW	W461F	17_12_03	15x1 cell	15x1 double
	β3YW	W461F	17_12_03	15x1 cell	15x1 double
	β3YW	W461F	18_01_25	15x1 cell	15x1 double
	β3YW	W461F	18_01_25	15x1 cell	15x1 double
	β3YW	Y385A	18_02_28	15x1 cell	15x1 double
	β3YW	Y385A	18_02_28	15x1 cell	15x1 double
	β3YW	Y385A	18_03_11	15x1 cell	15x1 double
	β3YW	Y385A	18_03_11	15x1 cell	15x1 double
	β3YW	pax1224	18_03_17	15x1 cell	15x1 double
	β3YW	pax1334	18_03_17	15x1 cell	15x1 double
	β3YW	paxWT	17_09_25-26	15x1 cell	15x1 double
	β3YW	paxWT	17_09_25-26	16x1 cell	16x1 double
	β3YW	paxWT	17_10_04	15x1 cell	15x1 double
	β3YW	paxWT	17_10_04	15x1 cell	15x1 double
	β3YW	paxWT	17_10_06	15x1 cell	15x1 double
	β3YW	paxWT	17_10_06	15x1 cell	15x1 double
	β3YW	paxWT	18_01_25	15x1 cell	15x1 double
	β3YW	paxWT	18_01_25	15x1 cell	15x1 double
	β3onVN	LIMs	18_01_10	15x1 cell	15x1 double
	β3onVN	LIMs	18_01_10	15x1 cell	15x1 double
	β3onVN	LIMs	18_01_17	15x1 cell	15x1 double
	β3onVN	LIMs	18_01_17	15x1 cell	15x1 double
	β3onVN	paxWT	18_01_10	15x1 cell	15x1 double
	β3onVN	paxWT	18_01_10	15x1 cell	15x1 double
	β3onVN	paxWT	18_01_17	15x1 cell	15x1 double
	β3onVN	paxWT	18_01_17	15x1 cell	15x1 double

## Sheet: isol_FA_GFPint+a-Pax-vinc-F4c,e
GFP integrin	Ab staining	date exp				Red/Green intensty ratio
β3	pax	18_03_17	15x1 cell	15x1 double		0.3295	0.8232	1.3195	0.608	0.3029	0.1833	0.8364	0.4306	1.2612	1.4229	1.2582	0.7413	1.1152	0.6883	0.6799
β3	pax	18_03_17	12x1 cell	12x1 double		0.3988	0.6224	0.507	0.372	1.0198	0.9597	1.4642	1.1965	0.9946	1.0244	1.2303	0.7448
β3	pax	18_03_19	15x1 cell	15x1 double		0.1241	0.5108	1.2408	0.7297	0.55	1.1841	1.0115	1.1726	1.0865	1.4392	1.2891	1.4085	1.0446	1.0043	1.4809
β3	pax	18_03_19	15x1 cell	15x1 double		0.8235	0.4634	0.8494	0.8165	1.1493	0.8443	1.148	0.9541	0.8061	0.9187	0.923	1.4051	0.9497	1.2635	1.4084
β3	pax	18_04_26	15x1 cell	15x1 double		1.5125	0.5148	0.6508	0.5197	0.8156	0.7753	1.1797	1.1932	0.9168	0.5864	1.1813	1.1297	0.7099	1.4053	0.9021
β3	pax	18_04_26	15x1 cell	15x1 double		1.2117	0.7888	0.4335	1.3619	0.4831	1.4176	0.707	0.8927	1.4674	1.3447	1.4138	1.0829	1.1302	1.3328	0.9388
β3	vinc	18_03_24	14x1 cell	14x1 double		0.5909	1.0392	0.8901	0.9282	1.126	1.1149	0.4429	0.7764	0.592	0.824	0.7859	0.9052	0.8249	1.3578
β3	vinc	18_03_24	15x1 cell	15x1 double		0.7761	1.2164	0.7274	0.8911	1.014	1.3213	0.9478	1.1143	0.5435	1.5984	0.5573	1.3865	0.8411	0.8513	1.3688
β3	vinc	18_04_26	15x1 cell	15x1 double		0.9912	0.3774	1.1455	1.0221	0.8038	0.5856	1.2805	0.5804	1.3755	0.7007	0.6393	0.8272	0.4791	0.5859	0.7278
β3	vinc	18_04_26	13x1 cell	13x1 double		0.4986	0.9282	1.4672	0.9301	0.7885	1.0578	1.1678	1.0633	0.8918	1.3489	0.9129	1.6365	0.6752
β3	vinc	18_05_01	15x1 cell	15x1 double		0.5745	0.801	0.9179	0.8159	1.0926	0.7125	1.2801	1.2453	0.7538	1.5699	0.8424	1.2259	0.7088	1.0904	0.7054
β3	vinc	18_05_01	14x1 cell	14x1 double		0.8326	1.1605	0.587	0.578	1.1027	1.3711	0.8377	1.6139	1.0597	0.9015	1.1214	0.8646	0.653	1.1847
β3VE	pax	18_03_17	13x1 cell	13x1 double		0.2302	1.2922	0.5795	1.3459	0.8056	0.4042	0.3261	0.5167	0.2344	0.3629	0.558	0.3039	0.5204
β3VE	pax	18_03_17	15x1 cell	15x1 double		0.1212	0.1017	0.3689	0.1462	0.1001	0.5732	0.3845	1.4036	0.9599	0.5383	0.2583	0.3319	0.1683	0.347	0.4403
β3VE	pax	18_03_19	15x1 cell	15x1 double		0.3108	0.5874	0.5448	0.5832	0.8869	0.7466	0.4623	0.5527	0.3348	0.624	0.5056	0.2846	0.5839	0.5323	0.5353
β3VE	pax	18_03_19	15x1 cell	15x1 double		0.2759	0.066	1.0523	0.8911	0.429	1.0796	0.4715	0.6672	0.8114	0.9289	0.4695	0.7493	0.9827	1.1168	0.443
β3VE	pax	18_04_26	15x1 cell	15x1 double		0.5484	0.4467	0.0814	0.7888	0.2387	0.388	1.0578	0.6766	0.4139	0.4335	0.4867	0.7696	0.581	0.5205	0.4269
β3VE	pax	18_04_26	15x1 cell	15x1 double		0.2545	0.2619	0.395	0.5316	0.3651	0.3372	0.2214	0.6048	0.2648	0.3661	0.3673	0.4008	0.3695	0.526	0.4173
β3VE	vinc	18_03_24	14x1 cell	14x1 double		0.6024	0.4481	0.5302	0.4001	0.54	0.4837	0.6258	0.5277	0.4935	0.6379	0.3707	0.6371	0.4557	0.2868
β3VE	vinc	18_03_24	15x1 cell	15x1 double		0.2357	0.7995	0.4471	0.3561	0.5052	0.6012	0.5399	0.7304	0.8052	0.6404	0.5434	0.6038	0.5679	0.7591	0.6047
β3VE	vinc	18_04_26	15x1 cell	15x1 double		0.5728	0.5726	0.819	0.9123	0.9537	0.503	0.5812	0.587	0.6671	0.6563	0.359	0.6012	0.802	0.8377	0.7194
β3VE	vinc	18_04_26	15x1 cell	15x1 double		0.3971	0.5234	0.5292	0.9044	0.547	0.5978	1.0262	0.4985	0.5084	0.8666	0.3159	0.5782	0.1891	0.806	0.6272
β3VE	vinc	18_05_01	14x1 cell	14x1 double		0.7449	0.7454	0.458	0.9138	0.5851	0.4396	0.7179	0.5614	0.6124	0.3962	0.7042	0.6071	0.477	0.8103
β3VE	vinc	18_05_01	14x1 cell	14x1 double		0.4977	0.6266	0.9675	0.7847	0.4314	0.5646	0.5687	0.6615	0.5794	0.5425	0.935	1.0383	0.6706	0.3893
β3YW	pax	18_03_17	14x1 cell	14x1 double
β3YW	pax	18_03_17	15x1 cell	15x1 double
β3YW	pax	18_03_19	15x1 cell	15x1 double
β3YW	pax	18_03_19	15x1 cell	15x1 double
β3YW	pax	18_04_26	14x1 cell	14x1 double
β3YW	pax	18_04_26	15x1 cell	15x1 double
β3YW	vinc	18_03_24	15x1 cell	15x1 double
β3YW	vinc	18_03_24	15x1 cell	15x1 double
β3YW	vinc	18_04_26	15x1 cell	15x1 double
β3YW	vinc	18_04_26	15x1 cell	15x1 double
β3YW	vinc	18_05_01	15x1 cell	15x1 double
β3YW	vinc	18_05_01	15x1 cell	15x1 double

## Sheet: Octet-F9i,j
	LIMs	1224	1334	234		TH conc	btnMBP-Lims-tal-N		btnMBP-Lims-tal-C
	0.082	0.4651	0.0079	0.0396		0	0	0	0	0
	0.0802	0.3893	-0.0013	-0.0031		20	0.03575	-0.03645	-0.03195	-0.00995
	0.282	0.2676	0.011	0.0522		80	0.0267	-0.03385	-0.01275	0.0055
						320	0.0754	0.03505	0.0599	0.06445
						1250	0.11985	0.0509	0.0979	0.08705
						5000	0.1611	0.08685	0.14405	0.1311

[truncated: 11 more sheets: KO-NIH-SWISS-FS8e,g,i, Integrin flow-F1n;2a,b;5i;9h, FRAP-FS4i,j, PA-GFP paxillin, PA-GFP pax_signal_singleCells, PA-GFP integrin, PA-GFP int_signal_singleCells, PA-GFP talin, PA-GFP tal_signal_singleCells, PA-in pax-KO cells, list of expression constructs]
